# Supplementary material for: Methyl 3-(4-methoxy­benzo­yl)propionate
Source: Acta Crystallogr Sect E Struct Rep Online. 2008 Nov 20;64(Pt 12):o2391. doi: 10.1107/S1600536808037720 (PMC2960146; doi:10.1107/S1600536808037720)
Supplement: Supplementary file 1 [file e-64-o2391-sup1.cif]

##############################################################################
###                                                                        ###
###        Electronic paper (Acta Crystallographica Section E)             ###
###                                                                        ###
##############################################################################
#                                                                            #
# This CIF contains the data in a paper accepted for publication in Acta     #
# Crystallographica Section E. It conforms to the requirements of Notes      #
# for Authors for Section E, and has been peer reviewed under the auspices   #
# of the IUCr Commission on Journals.                                        #
#                                                                            #
# Full details of the Crystallographic Information File format               #
# are given in the paper "The Crystallographic Information File (CIF):       #
# a New Standard Archive File for Crystallography" by S. R. Hall, F. H.      #
# Allen and I. D. Brown [Acta Cryst. (1991), A47, 655-685].                  #
#                                                                            #
# The current version of the core CIF dictionary is obtainable from          #
# ftp://ftp.iucr.org/pub/cif_core.dic. The current version number is 2.4.    #
#                                                                            #
# Software is freely available for graphical display of the structure(s) in  #
# this CIF.  For information consult the CIF home page http://www.iucr.org/  #
# cif/home.html                                                              #
#                                                                            #
# This file may be used for bona fide research purposes within the           #
# scientific community so long as proper attribution is given to the journal # 
# article from which it was obtained.                                        #
#                                                                            #
##############################################################################
                                             
data_I
_audit_creation_method     SHELXL-97
_chemical_name_systematic
;
Methyl 3-(4-methoxybenzoyl)propionate
;
_chemical_name_common     ?
_chemical_formula_moiety     'C12 H14 O3'
_chemical_formula_sum     'C12 H14 O3'
_chemical_formula_iupac     'C12 H14 O3'
_chemical_formula_weight     206.23
_chemical_melting_point     308.0(10)
_symmetry_cell_setting     monoclinic
_symmetry_space_group_name_H-M     'C 2/c'
_symmetry_space_group_name_Hall     '-C 2yc'
loop_
    _symmetry_equiv_pos_as_xyz
    'x, y, z'
    '-x, y, -z+1/2'
    'x+1/2, y+1/2, z'
    '-x+1/2, y+1/2, -z+1/2'
    '-x, -y, -z'
    'x, -y, z-1/2'
    '-x+1/2, -y+1/2, -z'
    'x+1/2, -y+1/2, z-1/2'
_cell_length_a     34.762(4)
_cell_length_b     5.2861(7)
_cell_length_c     27.752(3)
_cell_angle_alpha     90.00
_cell_angle_beta     117.182(2)
_cell_angle_gamma     90.00
_cell_volume     4536.5(9)
_cell_formula_units_Z     16
_cell_measurement_reflns_used     2335
_cell_measurement_theta_min     5.3
_cell_measurement_theta_max     18.6
_cell_measurement_temperature     294(2)
_exptl_crystal_description     block
_exptl_crystal_colour     colorless
_exptl_crystal_size_max     0.28
_exptl_crystal_size_mid     0.26
_exptl_crystal_size_min     0.23
_exptl_crystal_density_diffrn     1.208
_exptl_crystal_density_meas     ?
_exptl_crystal_density_method     'not measured'
_exptl_crystal_F_000     1760
_exptl_absorpt_coefficient_mu     0.086
_exptl_absorpt_correction_type     'multi-scan'
_exptl_absorpt_process_details     '(SADABS; Bruker, 1998)'
_exptl_absorpt_correction_T_min     0.798
_exptl_absorpt_correction_T_max     0.980
_exptl_special_details
;
;
_diffrn_ambient_temperature     294(2)
_diffrn_radiation_type     MoK\a
_diffrn_radiation_wavelength     0.71073
_diffrn_radiation_source     'fine-focus sealed tube'
_diffrn_radiation_monochromator     graphite
_diffrn_measurement_device_type     'Bruker SMART CCD area-detector'
_diffrn_measurement_method     '\w and \f'
_diffrn_detector_area_resol_mean     ?
_diffrn_reflns_number     13099
_diffrn_reflns_av_R_equivalents     0.0250
_diffrn_reflns_av_sigmaI/netI     0.0293
_diffrn_reflns_theta_min     2.39
_diffrn_reflns_theta_max     28.33
_diffrn_reflns_theta_full     28.33
_diffrn_measured_fraction_theta_max     0.966
_diffrn_measured_fraction_theta_full     0.966
_diffrn_reflns_limit_h_min     -37
_diffrn_reflns_limit_h_max     45
_diffrn_reflns_limit_k_min     -6
_diffrn_reflns_limit_k_max     6
_diffrn_reflns_limit_l_min     -37
_diffrn_reflns_limit_l_max     27
_diffrn_standards_number     0
_diffrn_standards_interval_count     .
_diffrn_standards_interval_time     .
_diffrn_standards_decay_%     .
_refine_special_details
;
Refinement of <i>F</i>^2^ against ALL reflections. The weighted <i>R</i>-factor
<i>wR</i> and goodness of fit <i>S</i> are based on <i>F</i>^2^, conventional
<i>R</i>-factors <i>R</i> are based on <i>F</i>, with <i>F</i> set to zero for
negative <i>F</i>^2^. The threshold expression of <i>F</i>^2^ >
\s(<i>F</i>^2^) is used only for calculating <i>R</i>-factors(gt) <i>etc</i>.
and is not relevant to the choice of reflections for refinement.
<i>R</i>-factors based on <i>F</i>^2^ are statistically about twice as large
as those based on <i>F</i>, and <i>R</i>- factors based on ALL data will be
even larger.
;
_reflns_number_total     5456
_reflns_number_gt     3364
_reflns_threshold_expression     I>2\s(I)
_refine_ls_structure_factor_coef     Fsqd
_refine_ls_matrix_type     full
_refine_ls_R_factor_all     0.0805
_refine_ls_R_factor_gt     0.0486
_refine_ls_wR_factor_gt     0.1475
_refine_ls_wR_factor_ref     0.1742
_refine_ls_goodness_of_fit_ref     1.009
_refine_ls_restrained_S_all     1.009
_refine_ls_number_reflns     5456
_refine_ls_number_parameters     272
_refine_ls_number_restraints     0
_refine_ls_hydrogen_treatment     constr
_refine_ls_weighting_scheme     calc
_refine_ls_weighting_details
         'calc w=1/[\s^2^(Fo^2^)+(0.0886P)^2^+0.9850P] where P=(Fo^2^+2Fc^2^)/3'
_atom_sites_solution_hydrogens     geom
_atom_sites_solution_primary     direct
_atom_sites_solution_secondary     difmap
_refine_ls_shift/su_max     0.000
_refine_ls_shift/su_mean     0.000
_refine_diff_density_max     0.252
_refine_diff_density_min     -0.178
_refine_ls_extinction_method     'SHELXL97 (Sheldrick, 2008)'
_refine_ls_extinction_coef     0.0021(4)
_refine_ls_extinction_expression
                                  'Fc^*^=kFc[1+0.001xFc^2^\l^3^/sin(2\q)]^-1/4^'
loop_
    _atom_type_symbol
    _atom_type_description
    _atom_type_scat_dispersion_real
    _atom_type_scat_dispersion_imag
    _atom_type_scat_source
    'C' 'C' 0.0033 0.0016
                         'International Tables Vol C Tables 4.2.6.8 and 6.1.1.4'
    'H' 'H' 0.0000 0.0000
                         'International Tables Vol C Tables 4.2.6.8 and 6.1.1.4'
    'O' 'O' 0.0106 0.0060
                         'International Tables Vol C Tables 4.2.6.8 and 6.1.1.4'
_computing_data_collection     'SMART (Bruker, 1998)'
_computing_cell_refinement     'SAINT (Bruker, 1999)'
_computing_data_reduction     'SAINT (Bruker, 1999)'
_computing_structure_solution     'SHELXS97 (Sheldrick, 2008)'
_computing_structure_refinement     'SHELXL97 (Sheldrick, 2008)'
_computing_molecular_graphics     'PLATON (Spek, 2003)'
_computing_publication_material     'SHELXL97 (Sheldrick, 2008)'
loop_
    _atom_site_type_symbol
    _atom_site_label
    _atom_site_fract_x
    _atom_site_fract_y
    _atom_site_fract_z
    _atom_site_U_iso_or_equiv
    _atom_site_adp_type
    _atom_site_calc_flag
    _atom_site_refinement_flags
    _atom_site_occupancy
    _atom_site_disorder_assembly
    _atom_site_disorder_group
    O O1 0.17237(4) 0.1342(3) 0.28466(5) 0.0856(4) Uani d . 1 . .
    O O2 0.07042(4) 0.0750(3) 0.24528(5) 0.0908(4) Uani d . 1 . .
    O O3 0.08802(4) -0.0612(3) 0.32828(5) 0.0849(4) Uani d . 1 . .
    O O4 0.07570(4) 0.7301(3) -0.03309(5) 0.0848(4) Uani d . 1 . .
    O O5 0.17800(5) 0.7032(3) 0.00217(5) 0.0987(5) Uani d . 1 . .
    O O6 0.16293(5) 0.6067(3) -0.08206(5) 0.0923(5) Uani d . 1 . .
    C C1 0.23566(7) 0.1919(5) 0.09882(8) 0.0915(6) Uani d . 1 . .
    H H1A 0.2259 0.0684 0.0703 0.137 Uiso calc R 1 . .
    H H1B 0.2665 0.1819 0.1196 0.137 Uiso calc R 1 . .
    H H1C 0.2277 0.3579 0.0834 0.137 Uiso calc R 1 . .
    C C2 0.21493(5) 0.1408(3) 0.13526(6) 0.0633(4) Uani d . 1 . .
    C C3 0.22438(5) 0.2949(3) 0.17972(6) 0.0633(4) Uani d . 1 . .
    H H3A 0.2427 0.4326 0.1860 0.076 Uiso calc R 1 . .
    C C4 0.20724(5) 0.2485(3) 0.21467(6) 0.0592(4) Uani d . 1 . .
    H H4A 0.2144 0.3537 0.2444 0.071 Uiso calc R 1 . .
    C C5 0.17922(4) 0.0452(3) 0.20601(6) 0.0527(3) Uani d . 1 . .
    C C6 0.16911(5) -0.1061(3) 0.16102(6) 0.0622(4) Uani d . 1 . .
    H H6A 0.1502 -0.2413 0.1541 0.075 Uiso calc R 1 . .
    C C7 0.18676(6) -0.0588(3) 0.12648(6) 0.0683(4) Uani d . 1 . .
    H H7A 0.1796 -0.1633 0.0966 0.082 Uiso calc R 1 . .
    C C8 0.16253(5) -0.0046(3) 0.24590(6) 0.0584(4) Uani d . 1 . .
    C C9 0.13441(6) -0.2324(3) 0.23814(7) 0.0695(4) Uani d . 1 . .
    H H9A 0.1499 -0.3823 0.2367 0.083 Uiso calc R 1 . .
    H H9B 0.1087 -0.2176 0.2036 0.083 Uiso calc R 1 . .
    C C10 0.12090(6) -0.2663(4) 0.28236(8) 0.0749(5) Uani d . 1 . .
    H H10A 0.1070 -0.4296 0.2779 0.090 Uiso calc R 1 . .
    H H10B 0.1465 -0.2659 0.3172 0.090 Uiso calc R 1 . .
    C C11 0.09074(5) -0.0647(3) 0.28213(7) 0.0645(4) Uani d . 1 . .
    C C12 0.05918(7) 0.1240(5) 0.33221(9) 0.0975(7) Uani d . 1 . .
    H H12A 0.0597 0.1109 0.3670 0.146 Uiso calc R 1 . .
    H H12B 0.0303 0.0942 0.3043 0.146 Uiso calc R 1 . .
    H H12C 0.0683 0.2904 0.3280 0.146 Uiso calc R 1 . .
    C C13 0.01362(6) 0.5636(5) 0.15220(8) 0.0921(6) Uani d . 1 . .
    H H13A -0.0064 0.7016 0.1435 0.138 Uiso calc R 1 . .
    H H13B 0.0360 0.5820 0.1887 0.138 Uiso calc R 1 . .
    H H13C -0.0013 0.4068 0.1488 0.138 Uiso calc R 1 . .
    C C14 0.03334(5) 0.5641(3) 0.11394(7) 0.0663(4) Uani d . 1 . .
    C C15 0.02252(6) 0.7474(4) 0.07450(7) 0.0760(5) Uani d . 1 . .
    H H15A 0.0030 0.8735 0.0719 0.091 Uiso calc R 1 . .
    C C16 0.04011(5) 0.7474(3) 0.03875(7) 0.0717(5) Uani d . 1 . .
    H H16A 0.0321 0.8726 0.0124 0.086 Uiso calc R 1 . .
    C C17 0.06942(5) 0.5640(3) 0.04171(6) 0.0572(4) Uani d . 1 . .
    C C18 0.08110(6) 0.3822(3) 0.08218(7) 0.0708(5) Uani d . 1 . .
    H H18A 0.1011 0.2582 0.0855 0.085 Uiso calc R 1 . .
    C C19 0.06326(6) 0.3842(4) 0.11747(7) 0.0750(5) Uani d . 1 . .
    H H19A 0.0716 0.2612 0.1443 0.090 Uiso calc R 1 . .
    C C20 0.08610(5) 0.5643(3) 0.00094(6) 0.0631(4) Uani d . 1 . .
    C C21 0.11550(6) 0.3537(4) 0.00230(8) 0.0770(5) Uani d . 1 . .
    H H21A 0.1011 0.1937 -0.0001 0.092 Uiso calc R 1 . .
    H H21B 0.1413 0.3577 0.0369 0.092 Uiso calc R 1 . .
    C C22 0.12873(7) 0.3661(4) -0.04260(9) 0.0868(6) Uani d . 1 . .
    H H22A 0.1424 0.2072 -0.0435 0.104 Uiso calc R 1 . .
    H H22B 0.1029 0.3841 -0.0769 0.104 Uiso calc R 1 . .
    C C23 0.15891(6) 0.5766(4) -0.03702(7) 0.0709(5) Uani d . 1 . .
    C C24 0.19204(7) 0.8028(5) -0.08167(9) 0.1000(7) Uani d . 1 . .
    H H24A 0.1923 0.8066 -0.1161 0.150 Uiso calc R 1 . .
    H H24B 0.2207 0.7686 -0.0536 0.150 Uiso calc R 1 . .
    H H24C 0.1825 0.9635 -0.0751 0.150 Uiso calc R 1 . .
loop_
    _atom_site_aniso_label
    _atom_site_aniso_U_11
    _atom_site_aniso_U_22
    _atom_site_aniso_U_33
    _atom_site_aniso_U_12
    _atom_site_aniso_U_13
    _atom_site_aniso_U_23
    O1 0.1036(9) 0.0928(10) 0.0726(8) -0.0206(8) 0.0509(7) -0.0246(7)
    O2 0.1021(9) 0.1002(11) 0.0765(8) 0.0355(8) 0.0462(7) 0.0253(7)
    O3 0.0976(9) 0.0987(10) 0.0740(8) 0.0180(8) 0.0528(7) 0.0146(7)
    O4 0.1052(9) 0.0775(9) 0.0786(8) 0.0147(7) 0.0478(7) 0.0208(7)
    O5 0.1186(11) 0.1140(12) 0.0730(8) -0.0327(9) 0.0522(8) -0.0226(8)
    O6 0.1053(10) 0.1139(12) 0.0700(8) -0.0022(9) 0.0507(7) -0.0093(8)
    C1 0.0910(13) 0.1117(17) 0.0855(13) 0.0006(12) 0.0522(11) 0.0034(12)
    C2 0.0589(9) 0.0697(10) 0.0598(9) 0.0106(7) 0.0259(7) 0.0069(8)
    C3 0.0572(8) 0.0606(9) 0.0672(9) -0.0006(7) 0.0242(7) 0.0019(8)
    C4 0.0594(8) 0.0547(9) 0.0586(8) 0.0005(7) 0.0225(7) -0.0069(7)
    C5 0.0541(7) 0.0487(8) 0.0509(7) 0.0080(6) 0.0201(6) 0.0019(6)
    C6 0.0713(9) 0.0529(9) 0.0595(9) -0.0035(7) 0.0273(7) -0.0051(7)
    C7 0.0822(10) 0.0653(10) 0.0573(9) -0.0004(8) 0.0316(8) -0.0091(7)
    C8 0.0605(8) 0.0548(9) 0.0576(8) 0.0072(7) 0.0249(7) -0.0006(7)
    C9 0.0812(11) 0.0573(10) 0.0812(11) 0.0029(8) 0.0466(9) -0.0008(8)
    C10 0.0902(12) 0.0629(10) 0.0844(12) 0.0094(9) 0.0510(10) 0.0145(9)
    C11 0.0683(9) 0.0653(10) 0.0650(9) -0.0016(8) 0.0348(8) 0.0059(8)
    C12 0.1033(15) 0.1157(18) 0.0954(15) 0.0148(14) 0.0644(13) -0.0035(13)
    C13 0.0812(12) 0.1145(18) 0.0849(13) -0.0088(12) 0.0416(10) 0.0061(12)
    C14 0.0616(9) 0.0695(11) 0.0609(9) -0.0118(8) 0.0219(7) -0.0007(8)
    C15 0.0741(10) 0.0726(12) 0.0813(12) 0.0137(9) 0.0355(9) 0.0095(9)
    C16 0.0768(10) 0.0646(11) 0.0719(10) 0.0135(8) 0.0324(9) 0.0178(8)
    C17 0.0585(8) 0.0463(8) 0.0573(8) -0.0045(6) 0.0182(7) 0.0001(6)
    C18 0.0784(10) 0.0547(9) 0.0737(11) 0.0096(8) 0.0301(9) 0.0094(8)
    C19 0.0878(12) 0.0652(11) 0.0684(10) 0.0022(9) 0.0324(9) 0.0167(8)
    C20 0.0691(9) 0.0529(9) 0.0616(9) -0.0059(7) 0.0250(7) -0.0015(7)
    C21 0.0949(12) 0.0555(10) 0.0905(13) 0.0031(9) 0.0510(11) 0.0012(9)
    C22 0.1103(14) 0.0699(12) 0.0914(13) -0.0015(11) 0.0560(12) -0.0178(10)
    C23 0.0805(11) 0.0753(12) 0.0622(10) 0.0100(9) 0.0372(9) -0.0041(8)
    C24 0.1055(15) 0.1219(19) 0.0944(15) 0.0072(14) 0.0645(13) 0.0115(14)
_geom_special_details
;
All e.s.d.'s (except the e.s.d. in the dihedral angle between two l.s. planes)
are estimated using the full covariance matrix. The cell e.s.d.'s are taken
into account individually in the estimation of e.s.d.'s in distances, angles
and torsion angles; correlations between e.s.d.'s in cell parameters are only
used when they are defined by crystal symmetry. An approximate (isotropic)
treatment of cell e.s.d.'s is used for estimating e.s.d.'s involving l.s.
planes.
;
loop_
    _geom_bond_atom_site_label_1
    _geom_bond_atom_site_label_2
    _geom_bond_site_symmetry_2
    _geom_bond_distance
    _geom_bond_publ_flag
    C1 C2 . 1.510(2) ?
    C1 H1A . 0.9600 ?
    C1 H1B . 0.9600 ?
    C1 H1C . 0.9600 ?
    C2 C7 . 1.384(2) ?
    C2 C3 . 1.387(2) ?
    C3 C4 . 1.373(2) ?
    C3 H3A . 0.9300 ?
    C4 C5 . 1.396(2) ?
    C4 H4A . 0.9300 ?
    C5 C6 . 1.386(2) ?
    C5 C8 . 1.489(2) ?
    C6 C7 . 1.377(2) ?
    C6 H6A . 0.9300 ?
    C7 H7A . 0.9300 ?
    C8 O1 . 1.2151(19) ?
    C8 C9 . 1.503(2) ?
    C9 C10 . 1.511(2) ?
    C9 H9A . 0.9700 ?
    C9 H9B . 0.9700 ?
    C10 C11 . 1.493(2) ?
    C10 H10A . 0.9700 ?
    C10 H10B . 0.9700 ?
    C11 O2 . 1.1955(19) ?
    C11 O3 . 1.3268(19) ?
    C12 O3 . 1.440(2) ?
    C12 H12A . 0.9600 ?
    C12 H12B . 0.9600 ?
    C12 H12C . 0.9600 ?
    C13 C14 . 1.504(2) ?
    C13 H13A . 0.9600 ?
    C13 H13B . 0.9600 ?
    C13 H13C . 0.9600 ?
    C14 C15 . 1.379(2) ?
    C14 C19 . 1.379(2) ?
    C15 C16 . 1.383(2) ?
    C15 H15A . 0.9300 ?
    C16 C17 . 1.382(2) ?
    C16 H16A . 0.9300 ?
    C17 C18 . 1.390(2) ?
    C17 C20 . 1.489(2) ?
    C18 C19 . 1.378(2) ?
    C18 H18A . 0.9300 ?
    C19 H19A . 0.9300 ?
    C20 O4 . 1.2159(19) ?
    C20 C21 . 1.500(2) ?
    C21 C22 . 1.514(3) ?
    C21 H21A . 0.9700 ?
    C21 H21B . 0.9700 ?
    C22 C23 . 1.488(3) ?
    C22 H22A . 0.9700 ?
    C22 H22B . 0.9700 ?
    C23 O5 . 1.188(2) ?
    C23 O6 . 1.329(2) ?
    C24 O6 . 1.445(3) ?
    C24 H24A . 0.9600 ?
    C24 H24B . 0.9600 ?
    C24 H24C . 0.9600 ?
loop_
    _geom_angle_atom_site_label_1
    _geom_angle_atom_site_label_2
    _geom_angle_atom_site_label_3
    _geom_angle_site_symmetry_1
    _geom_angle_site_symmetry_3
    _geom_angle
    _geom_angle_publ_flag
    C2 C1 H1A . . 109.5 ?
    C2 C1 H1B . . 109.5 ?
    H1A C1 H1B . . 109.5 ?
    C2 C1 H1C . . 109.5 ?
    H1A C1 H1C . . 109.5 ?
    H1B C1 H1C . . 109.5 ?
    C7 C2 C3 . . 117.74(15) ?
    C7 C2 C1 . . 122.31(17) ?
    C3 C2 C1 . . 119.94(17) ?
    C4 C3 C2 . . 121.40(15) ?
    C4 C3 H3A . . 119.3 ?
    C2 C3 H3A . . 119.3 ?
    C3 C4 C5 . . 120.66(14) ?
    C3 C4 H4A . . 119.7 ?
    C5 C4 H4A . . 119.7 ?
    C6 C5 C4 . . 117.99(14) ?
    C6 C5 C8 . . 122.87(14) ?
    C4 C5 C8 . . 119.11(13) ?
    C7 C6 C5 . . 120.80(15) ?
    C7 C6 H6A . . 119.6 ?
    C5 C6 H6A . . 119.6 ?
    C6 C7 C2 . . 121.38(15) ?
    C6 C7 H7A . . 119.3 ?
    C2 C7 H7A . . 119.3 ?
    O1 C8 C5 . . 120.22(15) ?
    O1 C8 C9 . . 120.82(15) ?
    C5 C8 C9 . . 118.94(13) ?
    C8 C9 C10 . . 113.66(15) ?
    C8 C9 H9A . . 108.8 ?
    C10 C9 H9A . . 108.8 ?
    C8 C9 H9B . . 108.8 ?
    C10 C9 H9B . . 108.8 ?
    H9A C9 H9B . . 107.7 ?
    C11 C10 C9 . . 112.96(14) ?
    C11 C10 H10A . . 109.0 ?
    C9 C10 H10A . . 109.0 ?
    C11 C10 H10B . . 109.0 ?
    C9 C10 H10B . . 109.0 ?
    H10A C10 H10B . . 107.8 ?
    O2 C11 O3 . . 122.84(16) ?
    O2 C11 C10 . . 125.71(16) ?
    O3 C11 C10 . . 111.44(14) ?
    O3 C12 H12A . . 109.5 ?
    O3 C12 H12B . . 109.5 ?
    H12A C12 H12B . . 109.5 ?
    O3 C12 H12C . . 109.5 ?
    H12A C12 H12C . . 109.5 ?
    H12B C12 H12C . . 109.5 ?
    C14 C13 H13A . . 109.5 ?
    C14 C13 H13B . . 109.5 ?
    H13A C13 H13B . . 109.5 ?
    C14 C13 H13C . . 109.5 ?
    H13A C13 H13C . . 109.5 ?
    H13B C13 H13C . . 109.5 ?
    C15 C14 C19 . . 117.67(16) ?
    C15 C14 C13 . . 120.96(17) ?
    C19 C14 C13 . . 121.37(17) ?
    C14 C15 C16 . . 121.32(17) ?
    C14 C15 H15A . . 119.3 ?
    C16 C15 H15A . . 119.3 ?
    C17 C16 C15 . . 120.85(16) ?
    C17 C16 H16A . . 119.6 ?
    C15 C16 H16A . . 119.6 ?
    C16 C17 C18 . . 117.93(15) ?
    C16 C17 C20 . . 119.12(14) ?
    C18 C17 C20 . . 122.93(15) ?
    C19 C18 C17 . . 120.59(16) ?
    C19 C18 H18A . . 119.7 ?
    C17 C18 H18A . . 119.7 ?
    C18 C19 C14 . . 121.61(16) ?
    C18 C19 H19A . . 119.2 ?
    C14 C19 H19A . . 119.2 ?
    O4 C20 C17 . . 120.69(15) ?
    O4 C20 C21 . . 120.79(16) ?
    C17 C20 C21 . . 118.51(14) ?
    C20 C21 C22 . . 114.01(16) ?
    C20 C21 H21A . . 108.7 ?
    C22 C21 H21A . . 108.7 ?
    C20 C21 H21B . . 108.7 ?
    C22 C21 H21B . . 108.7 ?
    H21A C21 H21B . . 107.6 ?
    C23 C22 C21 . . 114.28(16) ?
    C23 C22 H22A . . 108.7 ?
    C21 C22 H22A . . 108.7 ?
    C23 C22 H22B . . 108.7 ?
    C21 C22 H22B . . 108.7 ?
    H22A C22 H22B . . 107.6 ?
    O5 C23 O6 . . 122.60(19) ?
    O5 C23 C22 . . 126.08(17) ?
    O6 C23 C22 . . 111.31(16) ?
    O6 C24 H24A . . 109.5 ?
    O6 C24 H24B . . 109.5 ?
    H24A C24 H24B . . 109.5 ?
    O6 C24 H24C . . 109.5 ?
    H24A C24 H24C . . 109.5 ?
    H24B C24 H24C . . 109.5 ?
    C11 O3 C12 . . 116.21(15) ?
    C23 O6 C24 . . 116.92(16) ?
loop_
    _geom_hbond_atom_site_label_D
    _geom_hbond_atom_site_label_H
    _geom_hbond_atom_site_label_A
    _geom_hbond_site_symmetry_A
    _geom_hbond_distance_DH
    _geom_hbond_distance_HA
    _geom_hbond_distance_DA
    _geom_hbond_angle_DHA
    C24 H24A O1 6_565 0.96 2.53 3.467(3) 164
    C4 H4A Cg1 6_555 0.93 3.17 3.858(4) 133
    C6 H6A Cg2 1_545 0.93 3.26 4.051(3) 144
    C18 H18A Cg1 1_555 0.93 3.20 3.940(3) 138
data_global
_journal_date_recd_electronic     2008-11-07
_journal_date_accepted     2008-11-13
_journal_name_full     'Acta Crystallographica, Section E'
_journal_year     2008
_journal_volume     64
_journal_issue     12
_journal_page_first     o2391
_journal_page_last     o2391
_journal_paper_category     QO
_journal_coeditor_code     HK2571
_publ_contact_author_name     ' Nasim Hasan Rama'
_publ_contact_author_address
;
DEPARTMENT OF CHEMISTRY,
QUAID-I-AZAM UNIVERSITY,
ISLAMABAD 45320,
PAKISTAN
;
_publ_contact_author_email     'nasimhrama@yahoo.com'
_publ_contact_author_fax     '92-51-2873869'
_publ_contact_author_phone     '92-51-2211034'
_publ_section_title
;
Methyl 3-(4-methoxybenzoyl)propionate
;
loop_
    _publ_author_name
    _publ_author_footnote
    _publ_author_address
    'Sajid Ali' .
;
Department of Chemistry,
Quaid-i-Azam University,
Islamabad 45320,
Pakistan
;
    'Ghulam Qadeer' .
;
Department of Chemistry,
Quaid-i-Azam University,
Islamabad 45320,
Pakistan
;
    'Nasim Hasan Rama' .
;
Department of Chemistry,
Quaid-i-Azam University,
Islamabad 45320,
Pakistan
;
    'Wai-Yeung Wong' .
;
Department of Chemistry,
Hong Kong Baptist University,
Waterloo Road, Kowloon Tong,
Hong Kong
;
