# Supplementary material for: Methyl 3-(4-methoxy­benzo­yl)propionate
Source: Acta Crystallogr Sect E Struct Rep Online. 2008 Nov 20;64(Pt 12):o2391. doi: 10.1107/S1600536808037720 (PMC2960146; doi:10.1107/S1600536808037720)
Supplement: Supplementary file 2 [file e-64-o2391-Isup2.hkl]

# 
# h,k,l, Fc-squared, Fo-squared, sigma(Fo-squared) and status flag 
# 
data_I
_shelx_title ' wy1919wm in C2/c' 
_shelx_refln_list_code          4 
_shelx_F_calc_maximum      607.50 
_exptl_crystal_F_000      1760.00 
_reflns_d_resolution_high  0.7490 
 
loop_ 
 _symmetry_equiv_pos_as_xyz 
 'x, y, z' 
 '-x, y, -z+1/2' 
 'x+1/2, y+1/2, z' 
 '-x+1/2, y+1/2, -z+1/2' 
 '-x, -y, -z' 
 'x, -y, z-1/2' 
 '-x+1/2, -y+1/2, -z' 
 'x+1/2, -y+1/2, z-1/2' 
 
_cell_length_a    34.7624 
_cell_length_b     5.2861 
_cell_length_c    27.7522 
_cell_angle_alpha  90.000 
_cell_angle_beta  117.182 
_cell_angle_gamma  90.000 
 
_shelx_F_squared_multiplier     1.000 
 
loop_ 
 _refln_index_h 
 _refln_index_k 
 _refln_index_l 
 _refln_F_squared_calc 
 _refln_F_squared_meas 
 _refln_F_squared_sigma 
 _refln_observed_status 
   4   0   0    41473.27    41525.04   1092.70 o 
   6   0   0      143.35      135.20      6.89 o 
   8   0   0    76478.96    78892.48   2601.29 o 
  10   0   0       57.88       45.63      3.01 o 
  12   0   0    26825.65    26332.72    399.26 o 
  14   0   0      210.26      158.20      3.85 o 
  16   0   0      399.79      427.85      8.31 o 
  18   0   0       71.78       39.77      2.63 o 
  20   0   0    11443.58    12999.42    220.14 o 
  22   0   0       45.82       72.38      3.85 o 
  24   0   0      785.47      695.86     12.95 o 
  26   0   0       14.43       20.54      8.22 o 
  28   0   0        0.48        6.16      6.16 o 
  30   0   0        6.15       16.43      6.16 o 
  32   0   0       37.94       53.41      8.22 o 
  34   0   0        0.67       10.27      8.22 o 
  36   0   0        4.95       -8.22      8.22 o 
  38   0   0        3.09        8.22      8.22 o 
  40   0   0       45.69       43.14     10.27 o 
   1   1   0     2077.45     2008.12     55.78 o 
   3   1   0    19623.66    19205.18    254.69 o 
   5   1   0     6571.17     6311.51     84.33 o 
   7   1   0     9119.66     9278.15    109.77 o 
   9   1   0     4195.89     4412.15     52.50 o 
  11   1   0     8389.57     8442.45     99.92 o 
  13   1   0      324.43      282.23      6.03 o 
  15   1   0      532.62      606.77      7.88 o 
  17   1   0      515.05      615.16      7.80 o 
  19   1   0       11.67        1.54      2.05 o 
  21   1   0      449.27      476.21      7.28 o 
  23   1   0      620.34      658.82     11.23 o 
  25   1   0      412.22      409.13      9.49 o 
  27   1   0      138.69       82.18      8.22 o 
  29   1   0        9.68        3.37      3.18 o 
  31   1   0       19.94        9.24      5.81 o 
  33   1   0       23.27       21.57      5.81 o 
  35   1   0        0.09        2.05      5.81 o 
  37   1   0        3.11        5.14      5.81 o 
  39   1   0        0.11       -6.42      6.42 o 
   0   2   0     3297.70     3339.17     90.81 o 
   2   2   0     4036.56     4238.85    115.68 o 
   4   2   0     1586.13     1373.64     22.16 o 
   6   2   0       66.49       82.93      3.93 o 
   8   2   0     5081.55     5461.81     65.42 o 
  10   2   0        4.27        5.69      2.08 o 
  12   2   0    11628.03    13380.58    158.31 o 
  14   2   0      352.09      373.04      6.01 o 
  16   2   0      273.60      237.55      5.08 o 
  18   2   0        1.14        1.64      2.67 o 
  20   2   0      230.62      221.22      5.85 o 
  22   2   0        0.08        1.37      3.27 o 
  24   2   0        0.99        4.11      3.08 o 
  26   2   0        4.49        3.29      3.27 o 
  28   2   0       26.08       17.67      3.27 o 
  30   2   0        0.38        0.00      3.27 o 
  32   2   0       94.70       89.47      7.04 o 
  34   2   0        2.22       -6.16      8.22 o 
  36   2   0        1.35       -4.11     10.27 o 
  38   2   0        1.64        4.11     10.27 o 
   1   3   0     1307.34     1168.29     24.72 o 
   5   3   0     1006.14     1005.25     17.38 o 
   7   3   0       16.10       20.95      2.42 o 
   9   3   0       11.55       41.06      3.08 o 
  11   3   0      243.93      260.83      5.58 o 
  13   3   0        0.00        8.90      2.69 o 
  15   3   0        0.14        2.57      3.08 o 
  17   3   0      280.17      289.42      6.89 o 
  19   3   0       20.12       24.02      5.81 o 
  21   3   0       49.08       54.43      4.74 o 
  23   3   0        0.02       -3.36      3.85 o 
  25   3   0        0.10       -3.74      3.85 o 
  27   3   0       11.38        6.16      4.36 o 
  29   3   0       59.61       60.63      7.01 o 
  31   3   0        8.31       16.29      5.29 o 
  33   3   0        0.25        3.37      5.06 o 
  35   3   0        1.78       -2.05      4.74 o 
  37   3   0        0.79       -7.19      7.19 o 
   0   4   0       13.30        6.16      3.42 o 
   2   4   0        0.75        4.11      3.56 o 
   4   4   0      209.01      202.25      5.63 o 
   6   4   0       72.33       93.49      4.31 o 
   8   4   0      165.63      166.06      7.35 o 
  10   4   0        1.20        6.16      4.36 o 
  12   4   0      366.13      390.45     13.08 o 
  14   4   0       33.06       49.77     14.38 o 
  16   4   0       69.59       69.91      5.81 o 
  18   4   0      146.99      156.10     21.57 o 
  20   4   0       19.01       16.43      8.22 o 
  22   4   0       12.35        6.98      4.23 o 
  24   4   0        0.22       -3.08      5.08 o 
  26   4   0        0.56       -2.05      4.74 o 
  28   4   0        2.68        6.85      4.74 o 
  30   4   0        4.83        8.07      5.29 o 
  32   4   0        1.42        3.42      4.74 o 
   1   5   0       61.87       57.96      4.11 o 
   3   5   0        1.06       -3.16      3.16 o 
   5   5   0       54.53       31.88      5.81 o 
   7   5   0       72.91       78.07      6.42 o 
   9   5   0       57.50       64.95      6.42 o 
  11   5   0       16.41       18.49      5.81 o 
  13   5   0       33.05       20.54      5.81 o 
  15   5   0        4.72       -4.93      4.93 o 
  17   5   0       20.97        6.16     14.38 o 
  19   5   0        2.23       -2.05      8.22 o 
  21   5   0        0.02       -2.35      4.93 o 
  23   5   0       17.38        4.11      8.22 o 
  25   5   0       25.59       35.49      6.42 o 
  27   5   0       16.29        3.08      5.81 o 
   2   6   0      103.99      108.88     12.33 o 
   4   6   0        5.78        8.22      8.22 o 
   6   6   0       22.94       26.86      5.81 o 
   8   6   0       82.22       98.61      7.89 o 
  10   6   0        2.87       -5.81      5.81 o 
  12   6   0        4.74        0.00      5.81 o 
  14   6   0       11.38       -4.11      5.81 o 
  16   6   0        0.77       -3.42      6.42 o 
  18   6   0       89.84      131.48     12.33 o 
  20   6   0       11.68       17.58      8.22 o 
 -41   1   1        3.46       -1.03      9.24 o 
 -39   1   1        1.34        9.24      5.81 o 
 -37   1   1        0.66       -5.81      5.81 o 
 -35   1   1        7.81        5.14      5.81 o 
 -33   1   1       14.52       16.43      5.81 o 
 -31   1   1        2.36        6.16      4.93 o 
 -29   1   1       23.54       16.92      3.56 o 
 -27   1   1       27.21       11.77      8.36 o 
 -25   1   1      109.13      109.61     26.71 o 
 -23   1   1      293.25      258.79      6.16 o 
 -21   1   1      913.87      781.39     12.57 o 
 -19   1   1      530.29      515.06      6.78 o 
 -17   1   1     1405.94     1400.06     16.06 o 
 -15   1   1        1.67        4.99      1.24 o 
 -13   1   1    23034.10    24036.55    283.60 o 
 -11   1   1     2729.51     2955.91     35.59 o 
  -9   1   1     7687.26     8233.62    125.63 o 
  -7   1   1     2487.61     2250.25     34.94 o 
  -5   1   1    15349.23    15212.19    231.97 o 
  -1   1   1     1077.05     1203.23     32.97 o 
   1   1   1     3880.59     3725.60     91.31 o 
   3   1   1    15216.81    14997.92    177.21 o 
   5   1   1    14886.84    15299.55    180.77 o 
   7   1   1   207288.17   212319.00   3569.35 o 
   9   1   1        7.68        9.59      1.30 o 
  11   1   1     2604.30     2405.25     29.12 o 
  13   1   1      325.71      351.48      5.05 o 
  15   1   1       96.93       65.20      2.11 o 
  17   1   1       26.14       16.62      1.76 o 
  19   1   1      692.35      836.01     12.82 o 
  21   1   1      146.56      159.64      4.15 o 
  23   1   1       49.62       47.70      3.27 o 
  25   1   1        0.71       -0.46      2.69 o 
  27   1   1       69.38       92.97      5.06 o 
  29   1   1       31.39       25.41      8.30 o 
  31   1   1       55.05       44.19      5.81 o 
  33   1   1        6.70        8.22      5.81 o 
  35   1   1        2.44        5.14      5.81 o 
  37   1   1        0.06        4.34      6.42 o 
  39   1   1       11.38       19.52      9.24 o 
 -38   2   1        2.40        2.05     10.27 o 
 -36   2   1       18.38        4.11     10.27 o 
 -34   2   1       33.05       32.87     10.27 o 
 -32   2   1        4.83        2.88      3.27 o 
 -30   2   1        8.28        4.93      3.27 o 
 -28   2   1      282.45      264.61      6.53 o 
 -26   2   1       17.99       21.33      4.45 o 
 -24   2   1       19.10       29.35      3.27 o 
 -22   2   1       25.80       14.55      3.08 o 
 -20   2   1      228.28      238.69      5.85 o 
 -18   2   1      952.77      978.46     15.14 o 
 -16   2   1      380.81      361.37      6.01 o 
 -14   2   1     5780.15     6064.62     72.77 o 
 -12   2   1      721.13      602.20     10.47 o 
 -10   2   1      339.96      432.68     10.09 o 
  -8   2   1      760.30      531.51     10.39 o 
  -6   2   1       98.74      114.41      7.71 o 
  -4   2   1     3660.80     3776.30     59.19 o 
   0   2   1      841.70      792.09     17.45 o 
   2   2   1       11.09        2.74      4.11 o 
   4   2   1     1167.85      948.09     13.61 o 
   6   2   1     3950.31     4437.24     59.58 o 
   8   2   1       28.02       28.87      2.27 o 
  10   2   1     1219.61     1253.39     16.17 o 
  12   2   1     1747.12     1679.07     26.55 o 
  14   2   1     3063.56     3363.34     45.57 o 
  16   2   1     1483.60     1448.74     18.75 o 
  18   2   1      139.51      113.58      4.54 o 
  20   2   1      115.26      133.23      4.81 o 
  22   2   1      275.18      265.89      8.01 o 
  24   2   1       97.40      100.51      4.54 o 
  26   2   1        5.16        6.03      3.27 o 
  28   2   1      151.59      153.58      5.34 o 
  30   2   1        0.10       -3.08      4.23 o 
  32   2   1        0.87        0.19      3.85 o 
  34   2   1       54.16       45.20     12.33 o 
  36   2   1       40.36       30.82     10.27 o 
  38   2   1        4.82       -2.05     10.27 o 
 -37   3   1       13.51        0.29      5.06 o 
 -35   3   1        3.16        5.87      5.06 o 
 -33   3   1       28.76       22.89      5.06 o 
 -31   3   1        2.80        2.74      4.74 o 
 -29   3   1       12.31        1.44      4.23 o 
 -27   3   1       41.67       37.52      5.06 o 
 -25   3   1      100.62       87.31      5.44 o 
 -23   3   1       20.35       18.49      4.23 o 
 -21   3   1        0.41       -0.41      3.27 o 
 -19   3   1        2.21        0.82      3.27 o 
 -17   3   1      229.34      191.81      5.85 o 
 -15   3   1      746.13      700.29     12.05 o 
 -13   3   1       21.12       12.05      3.26 o 
 -11   3   1     2120.12     2328.10     29.24 o 
  -9   3   1      689.64      879.40     15.79 o 
  -7   3   1     2405.01     2426.43     39.19 o 
  -5   3   1     2224.01     2522.65     40.79 o 
  -3   3   1     1575.21     1477.71     48.35 o 
  -1   3   1      519.65      544.69     13.08 o 
   1   3   1       31.06       33.56      2.99 o 
   3   3   1      350.03      358.59     10.17 o 
   5   3   1       68.63       84.50      4.82 o 
   7   3   1       92.97      129.60      6.23 o 
   9   3   1     1835.36     1826.05     25.69 o 
  11   3   1       12.96       13.08      2.69 o 
  13   3   1      172.82      190.24      5.38 o 
  15   3   1      274.23      250.22      6.24 o 
  17   3   1     1701.89     1648.53     34.90 o 
  19   3   1      181.98      192.80      7.12 o 
  21   3   1      434.94      442.50     10.68 o 
  23   3   1        1.27        0.19      4.40 o 
  25   3   1        5.78        3.92      3.85 o 
  27   3   1        2.54        4.93      4.23 o 
  29   3   1       67.29       65.26      5.44 o 
  31   3   1       24.17       24.88      5.06 o 
  33   3   1       11.68       12.62      5.26 o 
  35   3   1       13.84        8.07      5.06 o 
 -34   4   1        4.15       -3.42     12.33 o 
 -32   4   1       10.14       12.18      5.06 o 
 -30   4   1       21.61       24.04      5.44 o 
 -28   4   1       80.28       84.82      6.26 o 
 -26   4   1        2.27       -3.90      4.23 o 
 -24   4   1       11.41        6.16      4.74 o 
 -22   4   1       30.43       21.78      5.81 o 
 -20   4   1      187.45      162.96     10.27 o 
 -18   4   1       79.18       74.77      6.42 o 
 -16   4   1       11.60        1.03      7.19 o 
 -14   4   1       12.15       -1.17      4.93 o 
 -12   4   1      138.30      108.30      7.89 o 
 -10   4   1      134.30      108.93      7.26 o 
  -8   4   1        0.05       -1.03      3.08 o 
  -6   4   1       87.28       86.42      4.74 o 
  -4   4   1        7.16        8.22      2.69 o 
  -2   4   1      200.90      177.21     11.02 o 
   0   4   1        5.73       51.44     28.76 o 
   2   4   1     1249.45     1266.78     26.61 o 
   4   4   1     1325.50     1346.96     33.96 o 
   6   4   1        0.61        9.24      4.36 o 
   8   4   1       22.15        6.54      6.69 o 
  10   4   1      144.35      132.71      7.26 o 
  12   4   1      243.27      238.06     13.35 o 
  14   4   1      253.10      232.52      9.36 o 
  16   4   1      278.24      298.28     11.62 o 
  18   4   1       10.23        6.16      6.16 o 
  20   4   1       91.03       84.23      6.42 o 
  22   4   1       24.31       30.95      5.81 o 
  24   4   1      158.07      153.12      8.72 o 
  26   4   1        5.19       12.91      5.06 o 
  28   4   1      118.41      114.92      7.45 o 
  30   4   1        0.13        2.05      4.74 o 
  32   4   1        0.00        5.72      5.91 o 
 -27   5   1        7.58       -4.11      5.81 o 
 -25   5   1       33.04       33.85     12.33 o 
 -23   5   1       98.96      114.47     12.33 o 
 -21   5   1       23.44       17.80      6.42 o 
 -19   5   1       46.52       47.68      6.42 o 
 -17   5   1      113.20      111.98      8.72 o 
 -15   5   1       79.65       70.89      7.26 o 
 -13   5   1        6.81        1.17      4.93 o 
 -11   5   1       11.35       10.27      4.93 o 
  -9   5   1        6.62        2.93      4.93 o 
  -7   5   1        3.26       -4.70      4.93 o 
  -5   5   1      592.79      584.67     15.98 o 
  -1   5   1        0.25       -2.05      3.56 o 
   1   5   1     1332.75     1468.19     25.70 o 
   3   5   1      716.10      739.90     18.12 o 
   5   5   1        6.23        2.35      5.14 o 
   7   5   1       37.81       48.30      5.81 o 
   9   5   1       26.65       24.65      8.22 o 
  11   5   1        7.16       13.50      4.93 o 
  13   5   1        0.11       -5.14      5.14 o 
  15   5   1        8.42        7.19      5.81 o 
  17   5   1        0.01       -4.11      8.22 o 
  19   5   1        4.42        1.03      9.24 o 
  21   5   1       15.08       17.46      5.81 o 
  23   5   1       22.74       17.46      5.81 o 
  25   5   1        5.85       -5.14      7.19 o 
  27   5   1        0.14       -4.11      5.81 o 
 -20   6   1        3.33        6.16      8.22 o 
 -18   6   1       13.41       15.98      6.42 o 
 -16   6   1        8.04        1.83      6.42 o 
 -14   6   1       61.35       59.11      7.89 o 
 -12   6   1       19.85       22.83      6.42 o 
 -10   6   1       29.84       33.41      6.42 o 
  -8   6   1       14.97       12.33      5.81 o 
  -6   6   1       22.08       29.42      6.42 o 
  -4   6   1      150.09      129.43     12.33 o 
  -2   6   1      111.98      115.05     12.33 o 
   2   6   1      332.94      320.52     18.49 o 
   4   6   1      136.09      122.46      7.89 o 
   6   6   1        3.81       14.38      5.81 o 
   8   6   1       38.97       30.87      8.22 o 
  10   6   1       76.63       89.17      7.89 o 
  12   6   1        5.76        3.08      5.81 o 
  14   6   1        5.62       -2.05      8.22 o 
  16   6   1       54.94       56.66      7.26 o 
  18   6   1       41.08       54.61      7.26 o 
 -42   0   2        1.39        4.11     10.27 o 
 -40   0   2        0.05       -8.22      8.22 o 
 -38   0   2        3.51       -2.05      8.22 o 
 -36   0   2        0.01        8.22      8.22 o 
 -34   0   2        0.77        6.16      8.22 o 
 -32   0   2        0.83       -4.11      8.22 o 
 -30   0   2      109.50       86.29      8.22 o 
 -28   0   2        5.06       12.33      8.22 o 
 -26   0   2       52.79       86.28      8.22 o 
 -24   0   2       10.70        4.88      2.63 o 
 -22   0   2      631.45      696.34     12.23 o 
 -20   0   2        5.98        0.00      2.91 o 
 -18   0   2        0.68       -0.41      1.37 o 
 -16   0   2       61.27       97.54      3.62 o 
 -14   0   2        1.00        5.14      1.69 o 
 -12   0   2       33.20       40.45      3.72 o 
 -10   0   2    13577.20    14031.01    686.82 o 
  -6   0   2    54182.50    54729.21   1435.69 o 
  -4   0   2       14.12       12.33      2.05 o 
   2   0   2     8536.41     8544.04    229.71 o 
   6   0   2    67690.06    69670.02   1825.67 o 
   8   0   2       12.35       13.70      4.11 o 
  10   0   2    17413.90    17389.77    868.40 o 
  12   0   2        6.20        5.14      1.83 o 
  14   0   2     2263.67     1981.83     38.57 o 
  16   0   2        0.26       -1.37      1.37 o 
  18   0   2     4403.07     4452.11     81.18 o 
  20   0   2       32.89       26.49      2.63 o 
  22   0   2        0.81        0.00      2.63 o 
  24   0   2       50.94       67.63      3.85 o 
  26   0   2     2976.90     2961.65     82.33 o 
  28   0   2        5.06        2.05      6.16 o 
  30   0   2      203.45      207.51     12.33 o 
  32   0   2        0.21        4.11      8.22 o 
  34   0   2       53.03       69.85     10.27 o 
  36   0   2        0.32       10.27      8.22 o 
  38   0   2        0.45        0.00     10.27 o 
  40   0   2        0.42       -4.11     10.27 o 
 -41   1   2        1.97       10.27      7.26 o 
 -39   1   2       11.88       12.78      6.42 o 
 -37   1   2       42.26       41.75      7.19 o 
 -35   1   2       15.84        8.22      5.81 o 
 -33   1   2       20.32       28.76      5.81 o 
 -31   1   2       20.71       12.33      5.81 o 
 -29   1   2        7.32        4.11      2.42 o 
 -27   1   2       37.71       30.56      9.26 o 
 -25   1   2       50.44       43.18      4.93 o 
 -23   1   2      646.60      586.89     13.75 o 
 -21   1   2     1515.42     1461.75     38.59 o 
 -19   1   2     1479.86     1592.10     21.31 o 
 -17   1   2     2153.13     2275.08     25.33 o 
 -15   1   2      175.18      166.73      4.14 o 
 -13   1   2     6224.47     6427.31    106.89 o 
 -11   1   2    14684.54    14847.65    226.69 o 
  -9   1   2    30920.96    33234.71    505.95 o 
  -7   1   2     9854.75    10876.56    166.30 o 
  -5   1   2     8951.90     8999.11    249.26 o 
  -3   1   2        1.14       -2.05      3.08 o 
  -1   1   2    53095.38    52287.55   3565.65 o 
   1   1   2   107589.13    96911.80   3178.39 o 
   3   1   2   117176.85   108392.53   3501.52 o 
   5   1   2    77596.99    77792.53   1215.25 o 
   7   1   2      884.27      878.99     14.75 o 
   9   1   2    12598.20    13311.39    157.16 o 
  11   1   2     7539.72     8121.96     96.21 o 
  13   1   2     4795.90     4907.11     58.72 o 
  15   1   2     2853.32     2970.64     32.92 o 
  17   1   2      383.19      360.01      5.27 o 
  19   1   2        0.04       -1.76      1.76 o 
  21   1   2      681.78      686.08     10.06 o 
  23   1   2      136.28      154.03      5.14 o 
  25   1   2      135.62      125.25      5.34 o 
  27   1   2       64.40       60.57      5.06 o 
  29   1   2       20.72       23.02      4.23 o 
  31   1   2        5.12        6.75      4.93 o 
  33   1   2       12.21       14.38      5.81 o 
  35   1   2       14.51       14.38      5.81 o 
  37   1   2       31.00       32.87     10.27 o 
  39   1   2        0.38        6.16     10.27 o 
 -38   2   2        2.91       -2.05     10.27 o 
 -36   2   2        4.48       12.33     10.27 o 
 -34   2   2       31.37       30.37      5.06 o 
 -32   2   2       19.96       11.74      3.49 o 
 -30   2   2       63.31       62.78      4.31 o 
 -28   2   2        1.86        3.08      3.08 o 
 -26   2   2       58.92       56.19      4.11 o 
 -24   2   2        7.31       14.05      3.26 o 
 -22   2   2       44.68       51.80      3.49 o 
 -20   2   2      133.10      163.16      5.34 o 
 -18   2   2     1291.50     1236.82     18.23 o 
 -16   2   2       77.76       90.75      3.76 o 
 -14   2   2      207.79      219.65      4.98 o 
 -12   2   2     2217.59     2497.07     34.48 o 
 -10   2   2     2025.30     2702.36     37.04 o 
  -8   2   2    14123.52    13912.72    164.36 o 
  -6   2   2       38.89       96.56      8.22 o 
  -4   2   2      630.66      626.46     11.04 o 
   0   2   2     6959.47     7139.21    119.47 o 
   2   2   2     3623.51     3477.78     66.40 o 
   4   2   2       15.64       14.12      1.55 o 
   6   2   2      440.78      378.43      6.62 o 
   8   2   2     1536.93     1672.32     20.97 o 
  10   2   2     2051.92     2322.64     28.70 o 
  12   2   2     6715.00     6923.35     82.62 o 
  14   2   2     6691.58     6886.47     82.40 o 
  16   2   2       38.73       28.53      3.06 o 
  18   2   2      624.82      608.95     10.20 o 
  20   2   2      110.14      123.49      4.98 o 
  22   2   2       30.91       38.23      3.49 o 
  24   2   2      113.90      128.23      4.98 o 
  26   2   2       29.23       32.75      3.76 o 
  28   2   2       23.65       24.85      4.23 o 
  30   2   2       10.36       12.70      3.85 o 
  32   2   2        1.35       -0.21      4.23 o 
  34   2   2        9.22        4.11     10.27 o 
  36   2   2        0.01       -6.16     10.27 o 
 -37   3   2        3.72        0.26      6.36 o 
 -35   3   2        1.06       -4.11      4.74 o 
 -33   3   2       10.02        2.45      4.44 o 
 -31   3   2       63.76       58.89      5.26 o 
 -29   3   2       23.71       19.86      4.74 o 
 -27   3   2        6.59        1.85      4.23 o 
 -25   3   2       81.12       68.56      5.06 o 
 -23   3   2      139.45      118.02      4.81 o 
 -21   3   2       52.71       31.67      3.76 o 
 -19   3   2       30.10       21.21      3.76 o 
 -17   3   2      627.81      681.52     12.05 o 
 -15   3   2        0.01        0.51      3.08 o 
 -13   3   2      601.58      571.66     11.43 o 
 -11   3   2      115.70      152.36      6.52 o 
  -9   3   2      646.15      529.54      8.69 o 
  -7   3   2     1754.40     1903.77     26.72 o 
  -5   3   2      120.33      121.74      6.08 o 
  -3   3   2      191.61      140.73      5.06 o 
  -1   3   2       74.65       66.70      3.56 o 
   1   3   2      262.65      245.96      5.93 o 
   3   3   2      182.82      178.75     10.27 o 
   5   3   2       50.52       58.90      5.73 o 
   7   3   2        2.08       -1.31      2.21 o 
   9   3   2      418.13      369.57      8.01 o 
  11   3   2       93.39       79.35      3.76 o 
  13   3   2      138.55      181.64     12.33 o 
  15   3   2      554.06      532.91     17.10 o 
  17   3   2        1.45        5.96      5.37 o 
  19   3   2      147.75      141.91      6.65 o 
  21   3   2       51.68       78.12      5.06 o 
  23   3   2       32.75       32.54      5.06 o 
  25   3   2       36.83       43.07      4.74 o 
  27   3   2        0.18       -1.44      4.23 o 
  29   3   2       13.31        8.90      4.74 o 
  31   3   2        9.54        3.37      5.06 o 
  33   3   2        0.01       -4.74      4.74 o 
  35   3   2        2.08       -5.43      8.40 o 
 -34   4   2        2.88       -3.52      5.06 o 
 -32   4   2        1.29       -4.11      5.06 o 
 -30   4   2        7.24        2.49      5.22 o 
 -28   4   2       24.51       33.46      5.67 o 
 -26   4   2        4.80        3.42      4.74 o 
 -24   4   2       30.78       23.05      6.42 o 
 -22   4   2      107.49       88.42      6.76 o 
 -20   4   2       20.12       15.75      4.74 o 
 -18   4   2       96.20      103.28      7.89 o 
 -16   4   2      196.92      223.17      9.36 o 
 -14   4   2       89.39       72.95      5.81 o 
 -12   4   2      726.11      787.18     23.25 o 
 -10   4   2       99.39      100.41      6.42 o 
  -8   4   2       70.22       74.57      4.23 o 
  -6   4   2       23.69       36.18      4.66 o 
  -4   4   2      407.98      370.25     10.57 o 
  -2   4   2      399.00      383.57     13.72 o 
   0   4   2      432.65      380.65      9.04 o 
   2   4   2      525.21      576.67     11.86 o 
   6   4   2       60.07       87.67     12.75 o 
   8   4   2     2037.04     2055.85     34.40 o 
  10   4   2      272.65      298.05     10.17 o 
  12   4   2      132.71      158.43      8.72 o 
  14   4   2       74.33       67.86      5.81 o 
  16   4   2        0.00       -5.14      5.14 o 
  18   4   2       11.42        8.51      4.93 o 
  20   4   2        4.85        3.08      5.14 o 
  22   4   2        4.31       -3.08      5.81 o 
  24   4   2       20.61       15.41      7.19 o 
  26   4   2        0.88        3.08      5.81 o 
  28   4   2       32.26       44.01     12.33 o 
  30   4   2        0.17       -4.74      4.74 o 
  32   4   2        8.24       10.27      5.81 o 
 -29   5   2        7.96        1.03      5.81 o 
 -27   5   2        1.09        1.37      6.42 o 
 -25   5   2        0.12        2.05      5.81 o 
 -23   5   2        0.79        0.00     10.27 o 
 -21   5   2        2.89        3.08      5.81 o 
 -19   5   2       33.18       28.99      8.22 o 
 -17   5   2       83.09       64.02      9.24 o 
 -15   5   2        0.22       -4.93      4.93 o 
 -13   5   2        4.91        6.16      5.81 o 
 -11   5   2        8.19        4.11      7.19 o 
  -9   5   2        0.38       -4.36      4.36 o 
  -7   5   2      334.81      376.50     12.29 o 
  -5   5   2       68.67       58.76     11.30 o 
  -1   5   2       26.45       23.62      4.60 o 
   1   5   2      202.58      238.23      8.30 o 
   3   5   2      351.69      349.30     18.49 o 
   5   5   2      572.97      629.63     22.60 o 
   7   5   2       45.16       62.45      6.42 o 
   9   5   2       49.15       47.34      5.81 o 
  11   5   2       52.27       56.02      6.42 o 
  13   5   2       44.62       67.07     10.27 o 
  15   5   2        0.03       -4.11      6.16 o 
  17   5   2       57.92       73.37     10.27 o 
  19   5   2        1.82        4.11      5.81 o 
  21   5   2        1.32       -4.11      5.81 o 
  23   5   2        4.37        2.05      5.81 o 
  25   5   2       12.37       28.89      7.26 o 
 -20   6   2        2.31       -5.93      7.19 o 
 -18   6   2       10.67        1.60      6.42 o 
 -16   6   2       34.45       41.19      7.26 o 
 -14   6   2        2.73       -4.11      5.81 o 
 -12   6   2      209.22      264.58     20.55 o 
 -10   6   2       78.82       68.84      7.26 o 
  -8   6   2        6.82       12.33      6.16 o 
  -6   6   2       70.41       92.86      7.89 o 
  -4   6   2       31.87       24.65      8.22 o 
  -2   6   2       93.85       76.01     10.27 o 
   2   6   2        3.74       -8.22      8.22 o 
   4   6   2        3.88       -6.16      6.16 o 
   6   6   2       25.70       24.42      7.19 o 
   8   6   2      154.92      185.47     10.27 o 
  10   6   2       50.98       54.92      7.26 o 
  12   6   2       37.14       39.03      8.22 o 
  14   6   2        0.49       -1.03      5.81 o 
  16   6   2       67.21       74.10      9.24 o 
  18   6   2        0.06       -5.81      5.81 o 
 -41   1   3        0.38       -2.28      6.42 o 
 -39   1   3       23.79       28.76      7.26 o 
 -37   1   3        9.93        9.24      9.24 o 
 -35   1   3        3.78       -5.14      7.19 o 
 -33   1   3        3.00       -1.76      4.93 o 
 -31   1   3        0.08        3.82      4.93 o 
 -29   1   3        0.77       -0.48      2.81 o 
 -27   1   3        0.09        0.54      1.81 o 
 -25   1   3      161.31      136.82      7.26 o 
 -23   1   3      211.27      180.46      7.89 o 
 -21   1   3      234.06      249.99      6.65 o 
 -19   1   3       37.43       48.14      2.11 o 
 -17   1   3       47.62       32.34      1.95 o 
 -15   1   3     7150.53     7384.09    113.26 o 
 -13   1   3     2646.97     2808.26     44.41 o 
 -11   1   3      868.72      942.14     15.80 o 
  -9   1   3     4897.57     4784.85     73.70 o 
  -7   1   3     1325.25     1212.98     19.40 o 
  -5   1   3      214.06      235.80      6.43 o 
  -3   1   3    23012.59    22011.07    354.47 o 
  -1   1   3    19067.69    18382.41    334.06 o 
   1   1   3     8777.43     8802.78    135.39 o 
   3   1   3     7997.47     8012.31    149.71 o 
   5   1   3    47761.16    49475.02    720.70 o 
   7   1   3      407.14      455.89      6.35 o 
   9   1   3     8475.72     8908.14    105.49 o 
  11   1   3       90.45      111.05      5.58 o 
  13   1   3     3030.23     3360.16     40.73 o 
  15   1   3      792.84      758.74      9.36 o 
  17   1   3      246.66      321.07      4.96 o 
  19   1   3        2.09       -0.90      1.86 o 
  21   1   3     1171.86     1073.60     14.51 o 
  23   1   3       18.03       18.47      3.27 o 
  25   1   3      123.33      149.13      5.34 o 
  27   1   3       14.16       16.69      3.27 o 
  29   1   3      215.41      227.24      7.45 o 
  31   1   3       39.78       51.75      6.42 o 
  33   1   3        6.80       -1.03      5.81 o 
  35   1   3        4.56        0.00      8.22 o 
  37   1   3       30.78       24.65     10.27 o 
  39   1   3        1.25       -8.22     10.27 o 
 -40   2   3        0.28      -10.27     10.27 o 
 -38   2   3        1.76       -3.08      5.81 o 
 -36   2   3        9.57        8.22      5.81 o 
 -34   2   3       32.14       32.95      4.74 o 
 -32   2   3        4.65        3.15      3.27 o 
 -30   2   3       47.55       49.04      4.11 o 
 -28   2   3       23.71       20.85      3.27 o 
 -26   2   3        3.20        6.85      3.27 o 
 -24   2   3       16.32       19.52      3.85 o 
 -22   2   3      141.93      144.94      4.81 o 
 -20   2   3        1.62        3.08      3.08 o 
 -18   2   3     2425.16     2449.16     34.21 o 
 -16   2   3      397.49      309.46      7.46 o 
 -14   2   3       14.84       17.35      1.62 o 
 -12   2   3     2627.60     3032.16     41.45 o 
 -10   2   3    23314.70    24232.88    321.30 o 
  -8   2   3     2188.36     1820.76     47.37 o 
  -6   2   3    11594.12    12001.21    142.22 o 
  -4   2   3    11674.92    11650.03    178.56 o 
  -2   2   3     3518.97     3283.11     83.59 o 
   0   2   3     4250.19     4078.46     63.58 o 
   2   2   3     1025.18     1278.81     20.56 o 
   4   2   3      778.06     1034.98     24.40 o 
   6   2   3       44.37       87.08      2.81 o 
   8   2   3    12882.91    14012.25    184.76 o 
  10   2   3     3642.42     3556.84     43.13 o 
  12   2   3     9384.29     9269.02    110.23 o 
  14   2   3       26.60       39.88      3.13 o 
  16   2   3     1190.52     1163.43     15.60 o 
  18   2   3        0.53        4.11      2.97 o 
  20   2   3      411.19      412.80      8.44 o 
  22   2   3      151.72      162.63      5.34 o 
  24   2   3       41.92       45.29      4.74 o 
  26   2   3       62.04       64.46      5.51 o 
  28   2   3       34.06       47.04      5.06 o 
  30   2   3        0.07        2.88      6.10 o 
  32   2   3      101.18       96.22      7.34 o 
  34   2   3       11.91       14.38     10.27 o 
  36   2   3        0.16        8.22     10.27 o 
 -37   3   3        0.03       -5.43      5.64 o 
 -35   3   3       21.01       16.43      6.29 o 
 -33   3   3        5.37        0.21      5.28 o 
 -31   3   3      135.59      125.52      7.12 o 
 -29   3   3      155.33      137.26      7.12 o 
 -27   3   3      218.82      199.12      6.38 o 
 -25   3   3       57.31       60.56      4.11 o 
 -23   3   3       41.78       46.98      4.11 o 
 -21   3   3       21.26       19.02      4.15 o 
 -19   3   3      255.87      245.62      6.38 o 
 -17   3   3     1192.97     1086.84     17.20 o 
 -15   3   3       32.58       20.68      3.56 o 
 -13   3   3      527.70      582.00     11.43 o 
 -11   3   3     1103.05     1106.93     16.69 o 
  -9   3   3     1102.65     1121.21     16.40 o 
  -7   3   3     2572.35     2512.62     34.98 o 
  -5   3   3      569.07      659.64     15.47 o 
  -3   3   3     1548.96     1644.89     26.90 o 
  -1   3   3     1970.46     1858.97     30.48 o 
   1   3   3      201.48      160.23      8.22 o 
   3   3   3       64.12      100.85      4.23 o 
   5   3   3      195.96      116.76     10.09 o 
   7   3   3     1889.58     1539.39     22.36 o 
   9   3   3     1388.03     1213.96     25.10 o 
  11   3   3      637.63      585.38     19.53 o 
  13   3   3      167.71      153.89     11.30 o 
  15   3   3     2311.36     2188.54     36.42 o 
  17   3   3     1278.97     1286.09     22.93 o 
  19   3   3     2215.07     2114.16     52.50 o 
  21   3   3       15.73       14.75      3.85 o 
  23   3   3        7.11        6.91      3.85 o 
  25   3   3       16.62       10.48      4.23 o 
  27   3   3      110.57      108.73      6.26 o 
  29   3   3       33.57       27.49      5.06 o 
  31   3   3        9.60       12.33      4.74 o 
  33   3   3        0.05       -4.26      5.06 o 
  35   3   3        0.14       -3.08      5.81 o 
 -34   4   3        5.27       -3.82      5.06 o 
 -32   4   3        0.21       -5.06      5.06 o 
 -30   4   3       11.73        3.42      4.74 o 
 -28   4   3        1.13       -0.68      4.74 o 
 -26   4   3       12.32       10.27      5.81 o 
 -24   4   3      267.18      254.16      8.65 o 
 -22   4   3       72.28       67.84      5.93 o 
 -20   4   3       37.69       30.91      4.74 o 
 -18   4   3        0.15        0.93      3.85 o 
 -16   4   3      169.77      156.65     15.41 o 
 -14   4   3       87.50       79.54      6.16 o 
 -12   4   3       82.39       93.52      6.42 o 
 -10   4   3       68.74       74.02      5.81 o 
  -8   4   3       37.92       39.84      3.85 o 
  -6   4   3       39.63       50.81      3.49 o 
  -4   4   3        0.61       21.25      7.58 o 
  -2   4   3      836.95      778.95     41.20 o 
   0   4   3      201.83      242.48      7.12 o 
   2   4   3      776.83      798.20     15.43 o 
   4   4   3        4.67        0.00      1.94 o 
   6   4   3      617.20      560.71     11.87 o 
   8   4   3       35.36       47.82      8.85 o 
  10   4   3       56.65       63.07     10.27 o 
  12   4   3      178.42      184.91     12.33 o 
  14   4   3       41.96       44.38      5.81 o 
  16   4   3       52.39       46.25      5.81 o 
  18   4   3       23.34       23.07      6.16 o 
  20   4   3       74.70       65.74      5.81 o 
  22   4   3       15.13       15.41      5.81 o 
  24   4   3        3.10        4.11      5.81 o 
  26   4   3       24.42       15.41      5.81 o 
  28   4   3        0.07        3.08      5.81 o 
  30   4   3        6.49       11.30      5.81 o 
  32   4   3        1.48       -5.81      5.81 o 
 -29   5   3       21.23        6.16     10.27 o 
 -27   5   3       14.67       18.26      6.42 o 
 -25   5   3       44.82       52.01      7.89 o 
 -23   5   3        1.58       -6.16     10.27 o 
 -21   5   3        0.03       -2.05      5.81 o 
 -19   5   3       23.26       22.60      5.81 o 
 -17   5   3        5.54        4.11      5.81 o 
 -15   5   3        0.53        0.00      4.93 o 
 -13   5   3      105.16      122.45      8.72 o 
 -11   5   3       63.14       66.78      5.81 o 
  -9   5   3       10.65       19.52      5.81 o 
  -7   5   3      158.77      170.52     12.33 o 
  -5   5   3      402.54      435.61     18.49 o 
  -1   5   3      141.68      160.30      7.12 o 
   1   5   3      984.17     1011.02     18.99 o 
   3   5   3     1369.58     1482.67     31.98 o 
   5   5   3      313.74      299.29     10.82 o 
   7   5   3      666.23      672.16     17.44 o 
   9   5   3      352.77      364.82     12.29 o 
  11   5   3       32.23       43.14      8.22 o 
  13   5   3        2.00       -4.40      4.93 o 
  15   5   3        4.44        6.16      5.81 o 
  17   5   3        0.03        1.03      5.81 o 
  19   5   3        0.03        2.05      5.81 o 
  21   5   3       91.26       95.76      8.22 o 
  23   5   3       71.52       83.82      8.72 o 
  25   5   3        0.14       10.27      9.24 o 
 -20   6   3        2.04       -5.14      5.81 o 
 -18   6   3       12.98        3.08      5.81 o 
 -16   6   3       70.23       76.30      8.22 o 
 -14   6   3       34.92       44.45      9.24 o 
 -12   6   3       91.19      110.69      9.24 o 
 -10   6   3      126.53      118.53      9.36 o 
  -8   6   3       46.98       42.37      6.42 o 
  -6   6   3        9.68        9.39      8.22 o 
  -4   6   3        3.88       -8.22      8.22 o 
  -2   6   3        2.27       -2.05      8.22 o 
   2   6   3       89.42       88.34     10.27 o 
   4   6   3        1.52       -4.93      4.93 o 
   6   6   3       51.44       60.99      6.42 o 
   8   6   3       89.18      106.83     10.27 o 
  10   6   3       20.13       28.08      5.81 o 
  12   6   3        2.11       -4.11      5.81 o 
  14   6   3        7.82       12.33      5.81 o 
  16   6   3        0.54       -5.81      5.81 o 
  18   6   3        5.14       -5.81      5.81 o 
 -42   0   4        3.90       -2.05      8.22 o 
 -40   0   4       10.55        6.16      8.22 o 
 -38   0   4        0.47       -8.22      8.22 o 
 -36   0   4        5.25        2.05      8.22 o 
 -34   0   4        5.04        4.11      8.22 o 
 -32   0   4      464.99      454.12     18.49 o 
 -30   0   4        0.87       -6.16      6.16 o 
 -28   0   4        1.23        0.00      6.16 o 
 -26   0   4        8.41        6.16      6.16 o 
 -24   0   4     1503.80     1622.45     27.58 o 
 -22   0   4       14.69        8.90      2.37 o 
 -20   0   4     7883.15     7823.93    119.82 o 
 -18   0   4        0.36        0.82      1.37 o 
 -16   0   4      382.96      472.69     14.39 o 
 -14   0   4      298.64      261.80      6.42 o 
 -12   0   4     4046.01     3747.53     70.88 o 
 -10   0   4      221.22      216.86      5.81 o 
  -8   0   4     4767.76     5654.05    172.33 o 
  -6   0   4       17.88       23.67      1.45 o 
  -2   0   4      146.43      147.99      4.11 o 
   0   0   4    20609.06    21419.26    573.11 o 
   2   0   4      421.85      372.99      6.26 o 
   4   0   4   369053.69   328758.91   8524.72 o 
   6   0   4      862.44      754.30     26.85 o 
   8   0   4      730.98      507.39     15.42 o 
  10   0   4        7.35       25.34      4.11 o 
  12   0   4       96.76      166.42      8.22 o 
  14   0   4       34.93        8.66      1.68 o 
  16   0   4      101.73      157.17      5.81 o 
  18   0   4        7.56       -1.31      1.76 o 
  20   0   4      173.45      267.91      8.22 o 
  22   0   4       49.42       48.01      4.93 o 
  24   0   4     1058.94     1002.66     22.50 o 
  26   0   4        1.41        1.76      4.93 o 
  28   0   4        7.72       16.43      6.16 o 
  30   0   4       16.19       18.49      8.22 o 
  32   0   4        0.03       12.33      8.22 o 
  34   0   4        0.50       -4.11      8.22 o 
  36   0   4       39.58       51.36     10.27 o 
  38   0   4        1.00       12.33     10.27 o 
 -41   1   4        9.37       -2.05      5.81 o 
 -39   1   4        1.87       -1.03      9.24 o 
 -37   1   4        0.50        3.08      5.81 o 
 -35   1   4        0.58        0.59     10.27 o 
 -33   1   4       12.70       11.30      5.81 o 
 -31   1   4        0.75       -1.03      4.36 o 
 -29   1   4        9.09        2.05      2.69 o 
 -27   1   4      157.65      133.02      6.26 o 
 -25   1   4      565.26      526.33     13.75 o 
 -23   1   4        3.57       -0.73      1.78 o 
 -21   1   4      199.99      205.06      5.14 o 
 -19   1   4       53.00       62.85      2.25 o 
 -17   1   4     1334.70     1374.21     17.09 o 
 -15   1   4      408.67      389.40      7.85 o 
 -13   1   4     6992.80     7241.83    110.86 o 
 -11   1   4      316.37      345.09      8.28 o 
  -9   1   4      703.53      687.68     11.87 o 
  -7   1   4       37.63       26.05      3.08 o 
  -5   1   4      109.85       85.99      5.25 o 
  -3   1   4    22588.19    21846.36    460.94 o 
  -1   1   4    11501.68    12105.79    273.57 o 
   1   1   4        5.29       -1.37      1.84 o 
   3   1   4     3302.54     3364.26    115.92 o 
   5   1   4      678.74      787.35     11.24 o 
   7   1   4     3637.02     3675.08     49.03 o 
   9   1   4     8107.03     8459.72    100.17 o 
  11   1   4       21.41        9.52      2.21 o 
  13   1   4        0.14        6.00      2.62 o 
  15   1   4     1797.05     1869.75     23.36 o 
  17   1   4      596.32      565.62      7.67 o 
  19   1   4      149.74      143.22      4.07 o 
  21   1   4      402.41      395.43      7.07 o 
  23   1   4      123.86      137.67      5.93 o 
  25   1   4      147.57      157.57      5.34 o 
  27   1   4      244.03      248.78      6.38 o 
  29   1   4      267.37      280.40     10.40 o 
  31   1   4      112.54      114.25      8.72 o 
  33   1   4        9.40       10.27     10.27 o 
  35   1   4        5.22        2.05     10.27 o 
  37   1   4       12.64        8.22     10.27 o 
 -40   2   4        0.12        0.00      5.81 o 
 -38   2   4        4.44       -2.05     12.33 o 
 -36   2   4       22.67       15.41      5.81 o 
 -34   2   4        6.44        0.00      4.84 o 
 -32   2   4      121.77      101.02      5.93 o 
 -30   2   4        3.05       -0.14      3.27 o 
 -28   2   4      100.37       98.47      4.31 o 
 -26   2   4        0.73       -1.54      3.08 o 
 -24   2   4       84.96       88.07      5.34 o 
 -22   2   4      292.19      272.54      6.62 o 
 -20   2   4       15.39        7.53      3.56 o 
 -18   2   4        0.09       -1.17      2.99 o 
 -16   2   4      700.37      766.99     14.11 o 
 -14   2   4      421.22      532.70     11.73 o 
 -12   2   4      690.29      726.36     11.38 o 
 -10   2   4     2852.18     2667.98     32.24 o 
  -8   2   4    21995.21    23185.89    306.33 o 
  -6   2   4      874.53      987.63     12.68 o 
  -4   2   4     2446.08     2348.65     36.85 o 
  -2   2   4       39.53       24.82      2.91 o 
   0   2   4     2680.07     3191.77     49.96 o 
   2   2   4     1310.04     1448.32     21.46 o 
   6   2   4     2102.24     2365.71     32.42 o 
   8   2   4     9140.44     8188.55    109.09 o 
  10   2   4       55.81       44.75      3.04 o 
  12   2   4     5266.24     5224.25     62.92 o 
  14   2   4      424.83      383.31      6.35 o 
  16   2   4     2304.90     2423.99     30.35 o 
  18   2   4      640.68      641.68     11.27 o 
  20   2   4      128.08      136.42      5.34 o 
  22   2   4       14.82       11.58      3.85 o 
  24   2   4       99.84      109.28      6.26 o 
  26   2   4        8.82        7.28      3.85 o 
  28   2   4       70.34       74.55      5.26 o 
  30   2   4        1.29        4.27      4.01 o 
  32   2   4        0.09       -2.47      4.23 o 
  34   2   4        0.56       -6.16      8.22 o 
  36   2   4        0.00        2.05      8.22 o 
 -37   3   4        2.79        1.37      4.74 o 
 -35   3   4        9.64        1.37      4.74 o 
 -33   3   4        2.68        3.49      4.23 o 
 -31   3   4       17.96       17.12      6.42 o 
 -29   3   4        6.69        6.48      4.95 o 
 -27   3   4       47.36       42.53      5.18 o 
 -25   3   4       40.62       36.17      3.76 o 
 -23   3   4        1.62       -3.42      4.15 o 
 -21   3   4       31.48       27.27      5.04 o 
 -19   3   4      305.51      328.79      9.04 o 
 -17   3   4      553.97      643.55     12.94 o 
 -15   3   4       12.26        6.16      3.56 o 
 -13   3   4       99.84       82.49      4.74 o 
 -11   3   4      107.84      113.41      4.23 o 
  -9   3   4        6.97       -2.37      2.37 o 
  -7   3   4      113.15       94.71      4.74 o 
  -5   3   4      524.91      645.58     15.45 o 
  -3   3   4      413.89      351.32      7.46 o 
  -1   3   4        0.94       -1.64      3.42 o 
   1   3   4     1708.07     1885.80     42.47 o 
   3   3   4     1175.91     1126.36     18.92 o 
   5   3   4      455.66      454.51     13.35 o 
   7   3   4      346.83      316.02      7.85 o 
   9   3   4      240.62      247.75      7.12 o 
  11   3   4      821.26      839.41     15.43 o 
  13   3   4      295.49      258.38      8.35 o 
  15   3   4      325.45      297.94     10.17 o 
  17   3   4       47.96       46.02      4.74 o 
  19   3   4      437.55      436.18     11.03 o 
  21   3   4      271.36      238.47      8.65 o 
  23   3   4        4.45        6.98      4.23 o 
  25   3   4        2.01        1.64      4.23 o 
  27   3   4        7.43       10.48      4.23 o 
  29   3   4        0.83        0.00      3.85 o 
  31   3   4        5.17        2.05      4.74 o 
  33   3   4        8.27       12.84      6.66 o 
 -34   4   4        1.27       -4.11      5.33 o 
 -32   4   4       13.11       17.80      4.74 o 
 -30   4   4        0.02        0.68      4.74 o 
 -28   4   4        0.01       -4.11      5.81 o 
 -26   4   4       13.61       10.96      4.74 o 
 -24   4   4       70.00       51.77      5.44 o 
 -22   4   4       31.75       23.86      4.74 o 
 -20   4   4        1.18        2.05      3.56 o 
 -18   4   4        6.99        3.17      3.85 o 
 -16   4   4      271.81      265.75      9.36 o 
 -14   4   4      291.70      237.77     19.52 o 
 -12   4   4      196.68      198.53      8.72 o 
 -10   4   4      182.97      183.89      8.72 o 
  -8   4   4       48.30       46.68      4.23 o 
  -6   4   4      186.44      185.08      5.58 o 
  -4   4   4       43.03       35.02      3.85 o 
  -2   4   4       60.98      155.79      7.89 o 
   0   4   4     1565.12     1546.29     26.50 o 
   2   4   4        0.15       -4.36      4.36 o 
   4   4   4        1.12        2.05      2.99 o 
   6   4   4      309.02      279.57      8.30 o 
   8   4   4     1836.02     1800.16     30.46 o 
  10   4   4     1045.28      982.75     33.92 o 
  12   4   4       65.43       68.04      5.81 o 
  14   4   4      135.58      148.04      8.72 o 
  16   4   4       24.63       47.25      5.81 o 
  18   4   4      101.10      102.72      7.26 o 
  20   4   4        8.77       13.35      4.36 o 
  22   4   4       12.48        8.22      5.81 o 
  24   4   4       96.78       90.81      7.26 o 
  26   4   4       67.15       69.20      7.26 o 
  28   4   4        2.50       11.30      5.81 o 
  30   4   4       27.99       37.70      9.24 o 
 -29   5   4        0.00       -5.81      5.81 o 
 -27   5   4       34.86       26.71      7.26 o 
 -25   5   4        5.15        3.08      5.81 o 
 -23   5   4       12.77       14.15      6.42 o 
 -21   5   4       40.54       42.34      5.81 o 
 -19   5   4      142.35      131.77      8.72 o 
 -17   5   4        3.50        1.76      4.93 o 
 -15   5   4        3.93        3.82      4.93 o 
 -13   5   4        0.00       -2.64      4.93 o 
 -11   5   4       66.21       41.09      8.22 o 
  -9   5   4       76.99       78.07     10.27 o 
  -7   5   4       46.69       63.68     10.27 o 
  -5   5   4      354.93      336.33     11.62 o 
  -1   5   4        8.59       -2.05      4.23 o 
   1   5   4       19.03       17.05      4.23 o 
   3   5   4      108.91      108.34      6.26 o 
   5   5   4       69.96       62.81      5.81 o 
   7   5   4      166.86      144.08      8.72 o 
   9   5   4        7.01        4.11      6.16 o 
  11   5   4        6.20        6.75      4.93 o 
  13   5   4       36.17       28.97      7.19 o 
  15   5   4       50.72       58.95      6.42 o 
  17   5   4        0.05       -2.35      4.93 o 
  19   5   4       11.44       14.38      6.16 o 
  21   5   4        2.28        7.19      5.81 o 
  23   5   4        9.19        7.19      5.81 o 
  25   5   4       17.26       15.41      5.81 o 
 -22   6   4        3.74       -2.05      8.22 o 
 -20   6   4       10.35       15.52      6.42 o 
 -18   6   4       11.52       17.80      6.42 o 
 -16   6   4        0.69       -3.65      6.42 o 
 -14   6   4       81.07       86.86      7.89 o 
 -12   6   4        1.28        2.05      6.16 o 
 -10   6   4       35.10       44.67      6.42 o 
  -8   6   4        4.38        7.19      5.81 o 
  -6   6   4       99.07      127.41      8.72 o 
  -4   6   4      121.06      131.48     12.33 o 
  -2   6   4        8.85        6.16      8.22 o 
   2   6   4        0.17       -8.22      8.22 o 
   4   6   4      133.34      129.43     12.33 o 
   6   6   4      124.25      131.43     11.30 o 
   8   6   4        0.22       -0.59      4.93 o 
  10   6   4        0.97        3.08      5.81 o 
  12   6   4        9.21        2.05      5.81 o 
  14   6   4       58.87       80.33      7.26 o 
  16   6   4        0.06       -5.14      5.81 o 
 -43   1   5        1.71       18.49     10.27 o 
 -41   1   5        2.19       -1.03     11.30 o 
 -39   1   5       30.68       36.21      7.26 o 
 -37   1   5        0.06        1.03      5.81 o 
 -35   1   5        7.15       -1.03      5.81 o 
 -33   1   5       42.67       38.01      6.16 o 
 -31   1   5       21.03       21.78      5.81 o 
 -29   1   5       56.72       58.51      4.23 o 
 -27   1   5       89.39       91.78      5.97 o 
 -25   1   5     1270.10     1151.70     21.87 o 
 -23   1   5        0.00       -2.42      2.42 o 
 -21   1   5     1144.55     1040.49     17.81 o 
 -19   1   5      270.09      282.02      5.91 o 
 -17   1   5       82.67       79.61      3.71 o 
 -15   1   5     1063.81     1034.02     17.81 o 
 -13   1   5     9530.08     9741.37    149.21 o 
 -11   1   5        0.14        1.03      1.68 o 
  -9   1   5    11782.56    11556.00    176.40 o 
  -7   1   5      148.93      150.99      4.23 o 
  -5   1   5    11181.50    10675.85    126.31 o 
  -3   1   5     1267.49     1269.11     20.21 o 
  -1   1   5      692.67      572.91      9.85 o 
   1   1   5      328.49      265.97      5.06 o 
   3   1   5     8001.35     7494.99    115.30 o 
   5   1   5      474.87      385.43     11.28 o 
   7   1   5     2637.14     2579.45     34.77 o 
   9   1   5      812.89      803.80     12.05 o 
  11   1   5    38117.18    38343.59    451.20 o 
  13   1   5      603.94      622.68      8.79 o 
  15   1   5       36.82       26.41      2.08 o 
  17   1   5      112.67      135.74      3.82 o 
  19   1   5       58.60       63.47      2.89 o 
  21   1   5       24.46       36.05      2.89 o 
  23   1   5       78.89      100.83      4.31 o 
  25   1   5       92.28       95.05      4.54 o 
  27   1   5        3.10        4.25      3.27 o 
  29   1   5        0.54        0.19      3.85 o 
  31   1   5      127.56      127.37     12.33 o 
  33   1   5        3.59       -6.16      8.22 o 
  35   1   5        8.81        4.11     10.27 o 
  37   1   5        0.27        2.05     10.27 o 
 -42   2   5       14.22       16.43     10.27 o 
 -40   2   5        3.26        5.14     11.30 o 
 -38   2   5       13.17       27.61      6.42 o 
 -36   2   5        0.14        4.11      5.81 o 
 -34   2   5       16.80       23.74      4.23 o 
 -32   2   5        6.05        0.88      3.49 o 
 -30   2   5      189.02      175.43      5.85 o 
 -28   2   5       28.55       44.45      4.11 o 
 -26   2   5       15.92        7.05      4.45 o 
 -24   2   5      266.83      236.12      6.16 o 
 -22   2   5       58.97       66.78      4.74 o 
 -20   2   5      150.60      140.21      7.15 o 
 -18   2   5      253.12      335.30      7.85 o 
 -16   2   5      180.09      202.73      5.93 o 
 -14   2   5      215.16      268.54      6.65 o 
 -12   2   5       13.34       12.22      3.85 o 
 -10   2   5    13430.82    14871.75    226.65 o 
  -8   2   5      892.86      848.29     12.27 o 
  -6   2   5     1977.46     1902.97     26.24 o 
  -4   2   5    13911.89    14070.50    262.95 o 
  -2   2   5     1169.78     1174.02     19.38 o 
   0   2   5     1042.25     1162.04     19.37 o 
   2   2   5       12.09        0.68      1.30 o 
   4   2   5      507.69      408.09      7.85 o 
   6   2   5        2.23       -2.74      2.77 o 
   8   2   5     6889.45     7001.35     93.05 o 
  10   2   5     4710.03     5123.43     61.80 o 
  12   2   5      880.72      751.97     10.83 o 
  14   2   5      159.80      199.88      4.48 o 
  16   2   5     4851.17     4779.13     57.89 o 
  18   2   5        6.88       19.11      4.23 o 
  20   2   5     1774.39     1772.35     35.02 o 
  22   2   5      101.73      103.93      6.26 o 
  24   2   5        0.01        0.56      4.97 o 
  26   2   5        4.64        9.66      4.23 o 
  28   2   5       72.48       71.77     12.07 o 
  30   2   5       19.16       15.75      4.74 o 
  32   2   5       36.46       36.61      5.06 o 
  34   2   5        2.41       -2.05     10.27 o 
  36   2   5        1.26        4.11     10.27 o 
 -39   3   5        9.03        0.00     10.27 o 
 -37   3   5        2.10       -0.73      5.06 o 
 -35   3   5        3.99        1.32      5.06 o 
 -33   3   5      136.10      116.67     10.76 o 
 -31   3   5        2.39       -1.74      3.76 o 
 -29   3   5       78.63       79.37      5.44 o 
 -27   3   5        4.22       -3.15      3.58 o 
 -25   3   5       90.37      102.52      4.81 o 
 -23   3   5       15.14       18.66      4.45 o 
 -21   3   5      182.60      176.91      6.65 o 
 -19   3   5        5.82       10.27      3.85 o 
 -17   3   5        5.99        8.90      6.13 o 
 -15   3   5      332.23      299.66      7.85 o 
 -13   3   5     1567.72     1558.39     42.50 o 
 -11   3   5      425.26      346.02     12.46 o 
  -9   3   5      612.57      683.14      9.86 o 
  -7   3   5     1582.11     1531.44     21.81 o 
  -5   3   5     2458.58     2691.91     42.76 o 
  -3   3   5      969.25     1131.04     26.73 o 
  -1   3   5     1842.78     2095.82     34.04 o 
   1   3   5     1631.89     1685.52     23.87 o 
   3   3   5      102.32       83.32      5.81 o 
   5   3   5      133.30      158.20     10.27 o 
   7   3   5     1830.96     1981.14     32.85 o 
   9   3   5       85.34       73.26      4.74 o 
  11   3   5        8.85        0.00      3.56 o 
  13   3   5      376.20      415.34     10.23 o 
  15   3   5     2083.48     1947.46     39.98 o 
  17   3   5        3.02        4.11      4.93 o 
  19   3   5      474.27      429.48     11.03 o 
  21   3   5      161.63      164.41      6.92 o 
  23   3   5      182.92      177.15      7.45 o 
  25   3   5        3.61       -3.49      4.23 o 
  27   3   5        2.62        0.68      4.74 o 
  29   3   5        2.43        4.70      5.06 o 
  31   3   5        4.47       -1.32      5.06 o 
  33   3   5        0.54       -2.05      5.06 o 
 -36   4   5        9.50        8.95      5.98 o 
 -34   4   5        2.20       -2.05      8.72 o 
 -32   4   5       18.02       17.76      5.06 o 
 -30   4   5       58.38       42.73      8.22 o 
 -28   4   5       20.95       10.96      5.16 o 
 -26   4   5       37.66       41.02      5.93 o 
 -24   4   5      191.31      169.75      8.41 o 
 -22   4   5        0.41        1.23      4.23 o 
 -20   4   5       17.26       16.28      3.76 o 
 -18   4   5      155.78      180.83      7.25 o 
 -16   4   5      378.99      332.54     15.41 o 
 -14   4   5        2.86        7.92      5.14 o 
 -12   4   5      153.30      145.94      7.89 o 
 -10   4   5       64.07       84.28      5.81 o 
  -8   4   5       32.69       42.25      4.23 o 
  -6   4   5      274.00      317.48      6.79 o 
  -4   4   5      264.07      277.26      7.45 o 
  -2   4   5      585.99      629.12     18.35 o 
   0   4   5      187.99      167.71     22.09 o 
   2   4   5     1454.02     1420.90     24.52 o 
   4   4   5        5.01        5.14      5.14 o 
   6   4   5      855.13      883.20     21.04 o 
   8   4   5     2686.02     2652.02     43.55 o 
  10   4   5       97.52       98.46      9.24 o 
  12   4   5       12.07       15.41      4.36 o 
  14   4   5      564.85      550.37     15.21 o 
  16   4   5      309.92      264.22     10.17 o 
  18   4   5       11.99        8.22      4.36 o 
  20   4   5      119.25      108.88      7.89 o 
  22   4   5        6.22       18.49      6.16 o 
  24   4   5       16.36       15.86     11.30 o 
  26   4   5        0.78        0.00      5.81 o 
  28   4   5      121.48      122.45      8.72 o 
  30   4   5        0.53        9.24     11.30 o 
 -29   5   5        2.88       -8.22     10.27 o 
 -27   5   5       45.32       45.66      7.89 o 
 -25   5   5       16.87       11.87      6.42 o 
 -23   5   5        4.53        3.08      5.81 o 
 -21   5   5       20.12       19.52      5.81 o 
 -19   5   5        9.18        8.22     10.27 o 
 -17   5   5        6.28        1.03      5.81 o 
 -15   5   5       33.51       30.67      5.81 o 
 -13   5   5       14.46       14.38      8.22 o 
 -11   5   5        2.87       -2.05      6.16 o 
  -9   5   5      134.05      141.76     12.33 o 
  -7   5   5      556.18      555.20     27.74 o 
  -5   5   5        9.88       15.41      5.81 o 
  -3   5   5        2.49       -1.37      3.67 o 
  -1   5   5      280.67      291.75      9.04 o 
   1   5   5      144.18      146.87      7.12 o 
   3   5   5      176.05      172.68      8.72 o 
   5   5   5      124.58      119.16     10.27 o 
   7   5   5       87.59       97.59      7.26 o 
   9   5   5       12.40        8.80      4.93 o 
  11   5   5       71.93       76.83      6.42 o 
  13   5   5       12.48       17.46      5.81 o 
  15   5   5        0.86       -2.35      4.93 o 
  17   5   5        0.11       -2.05      5.81 o 
  19   5   5       25.99       29.82      6.16 o 
  21   5   5        7.00        3.08      5.81 o 
  23   5   5        0.95        2.05      5.81 o 
 -22   6   5        0.40       -6.42      6.42 o 
 -20   6   5        0.00       -5.81      5.81 o 
 -18   6   5        0.28       -5.81      5.81 o 
 -16   6   5        9.56        5.14      7.19 o 
 -14   6   5        1.79        0.00      5.81 o 
 -12   6   5       98.92       92.79     11.30 o 
 -10   6   5      233.75      237.66     10.82 o 
  -8   6   5       37.28       36.64      6.42 o 
  -6   6   5       31.51       39.58      6.42 o 
  -4   6   5      153.20      160.25     14.38 o 
  -2   6   5      100.86      123.26     12.33 o 
   2   6   5       44.56       41.09      8.22 o 
   4   6   5        4.27        6.75      4.93 o 
   6   6   5       33.08       26.86      5.81 o 
   8   6   5        3.92        0.00      5.81 o 
  10   6   5       10.23        9.24      7.19 o 
  12   6   5       51.15       63.95      7.26 o 
  14   6   5        6.49       -1.03      5.81 o 
  16   6   5        4.72        6.16      5.81 o 
 -44   0   6       12.10       12.33     10.27 o 
 -42   0   6       58.38       65.74     12.33 o 
 -40   0   6       11.72        8.22     10.27 o 
 -38   0   6      498.06      408.91     20.55 o 
 -36   0   6        6.49        2.05      8.22 o 
 -34   0   6       14.85        4.11      8.22 o 
 -32   0   6       12.49        6.16      6.16 o 
 -30   0   6       72.11       76.01      8.22 o 
 -28   0   6       19.11       16.43      8.22 o 
 -26   0   6     1052.96     1066.98     32.89 o 
 -24   0   6        8.48        0.00      3.39 o 
 -22   0   6     4888.27     4625.49     88.24 o 
 -20   0   6       15.48       25.14      3.42 o 
 -18   0   6       30.85       43.17      3.42 o 
 -16   0   6        0.12       -1.84      1.84 o 
 -14   0   6     6445.21     6114.48    114.98 o 
 -12   0   6        2.42        3.08      1.45 o 
 -10   0   6    17959.80    19058.13    588.70 o 
  -8   0   6       29.33       44.38      3.08 o 
  -6   0   6      105.01      107.89      4.36 o 
  -4   0   6      112.30      113.02      6.16 o 
  -2   0   6    16849.06    17292.68    461.20 o 
   0   0   6      875.29      905.60     26.76 o 
   2   0   6    44941.86    45618.90    847.53 o 
   4   0   6       26.58       23.85      1.75 o 
   6   0   6     7101.92     6565.34    134.87 o 
   8   0   6        3.46        4.52      1.37 o 
  10   0   6      600.13      754.54     24.74 o 
  12   0   6      216.62      186.00      5.81 o 
  16   0   6       24.29       56.51      4.36 o 
  18   0   6      721.79      588.95     27.84 o 
  20   0   6        0.44       -3.03      3.03 o 
  22   0   6      330.53      312.76     15.88 o 
  24   0   6        0.37       -1.95      1.95 o 
  26   0   6        8.07        0.00      5.14 o 
  28   0   6       15.81       34.92      8.22 o 
  30   0   6      490.72      470.55     20.55 o 
  32   0   6        4.67        2.05      8.22 o 
  34   0   6       30.08       30.81     10.27 o 
  36   0   6        0.32       -2.05     10.27 o 
 -43   1   6       29.54       29.64     13.35 o 
 -41   1   6       62.42       53.41      7.89 o 
 -39   1   6       25.41       30.88      9.24 o 
 -37   1   6        0.35        8.22     10.27 o 
 -35   1   6       55.00       56.51      7.26 o 
 -33   1   6       40.00       43.68      6.42 o 
 -31   1   6        4.83        8.22      5.81 o 
 -29   1   6        3.48        4.38      3.27 o 
 -27   1   6       28.55       25.72      3.84 o 
 -25   1   6       98.26       81.17      4.74 o 
 -23   1   6       57.78       59.91      4.74 o 
 -21   1   6      273.20      237.15      6.26 o 
 -19   1   6     1026.93      971.44     24.67 o 
 -17   1   6      948.05     1052.45     17.81 o 
 -15   1   6     2078.15     2343.72     37.24 o 
 -13   1   6      732.94      785.63     13.42 o 
 -11   1   6       95.80      152.36      5.89 o 
  -9   1   6     2931.90     2779.45     61.91 o 
  -7   1   6      502.67      411.08      5.98 o 
  -5   1   6     3043.49     2896.05     34.72 o 
  -3   1   6     1977.67     1994.57     31.33 o 
  -1   1   6     2180.71     2108.15     32.93 o 
   1   1   6      304.52      356.29      9.86 o 
   3   1   6     1930.62     1902.29     37.08 o 
   5   1   6       78.77       44.70      2.05 o 
   7   1   6     1301.65     1274.77     15.99 o 
   9   1   6     7036.80     6978.33     92.87 o 
  11   1   6       51.70       34.50      2.69 o 
  13   1   6        1.67       -1.51      1.51 o 
  15   1   6       24.58        5.72      1.95 o 
  17   1   6       86.94       84.14      3.21 o 
  19   1   6        0.46       -1.20      2.25 o 
  21   1   6       29.04       40.49      2.89 o 
  23   1   6      168.51      186.20      5.58 o 
  25   1   6        0.87        2.05      3.27 o 
  27   1   6        0.78        1.23      3.27 o 
  29   1   6       31.15       24.20      6.42 o 
  31   1   6        5.62       10.27      8.22 o 
  33   1   6        6.36        4.11      8.22 o 
  35   1   6        0.12       -2.05      8.22 o 
 -42   2   6       21.34       32.87     10.27 o 
 -40   2   6       12.78       15.06      6.42 o 
 -38   2   6        0.71       -5.81      5.81 o 
 -36   2   6        8.54       11.91     15.41 o 
 -34   2   6       16.25       10.89      6.44 o 
 -32   2   6       62.85       54.74      4.31 o 
 -30   2   6        0.50        3.08      3.08 o 
 -28   2   6      161.79      151.00      5.85 o 
 -26   2   6      495.11      442.53     10.68 o 
 -24   2   6      121.56      118.53      5.93 o 
 -22   2   6       13.90       28.08      3.85 o 
 -20   2   6      909.90      994.66     18.49 o 
 -18   2   6       47.13       82.41      4.74 o 
 -16   2   6        2.81        0.51      3.99 o 
 -14   2   6      107.37       88.19      4.23 o 
 -12   2   6     4841.33     5062.14     79.06 o 
 -10   2   6      185.45      165.98      7.85 o 
  -8   2   6      598.19      686.77      9.14 o 
  -6   2   6     3637.94     3560.81     42.79 o 
  -4   2   6     1661.83     1774.24     34.90 o 
  -2   2   6      817.09      844.24     14.61 o 
   0   2   6       70.14       72.95      3.56 o 
   2   2   6      350.33      285.65      6.26 o 
   4   2   6       40.47       51.36      3.42 o 
   6   2   6      982.27      949.60     16.20 o 
   8   2   6     3710.43     3668.35     57.10 o 
  10   2   6     5253.85     5186.94     69.62 o 
  12   2   6      274.20      209.98      4.62 o 
  14   2   6        0.13       -2.69      2.69 o 
  16   2   6       30.19       33.74      3.49 o 
  18   2   6     4088.28     3867.58     90.53 o 
  20   2   6       14.75       28.25      4.23 o 
  22   2   6       65.19       63.74      5.06 o 
  24   2   6        5.90        9.15      3.85 o 
  26   2   6        5.14        3.74      3.85 o 
  28   2   6       42.23       48.25      5.06 o 
  30   2   6       35.69       40.49      5.06 o 
  32   2   6        4.12        0.88      5.06 o 
  34   2   6       12.63       16.43      8.22 o 
 -39   3   6        6.98        0.00      8.22 o 
 -37   3   6        5.09        4.84      5.06 o 
 -35   3   6       11.50        7.78      5.06 o 
 -33   3   6        2.76        0.47      5.04 o 
 -31   3   6        3.84        1.37      5.16 o 
 -29   3   6       43.17       25.52      4.11 o 
 -27   3   6       47.25       43.19      4.11 o 
 -25   3   6        1.08        5.43      3.49 o 
 -23   3   6       11.98        9.90      3.85 o 
 -21   3   6      120.58      101.21      5.44 o 
 -19   3   6      148.75      134.71      6.26 o 
 -17   3   6      306.07      370.19      9.04 o 
 -15   3   6       19.08       20.68      3.56 o 
 -13   3   6       75.90       79.75      7.19 o 
 -11   3   6        2.27       10.96      3.56 o 
  -9   3   6     1927.67     1870.84     26.45 o 
  -7   3   6      781.08      824.67     15.00 o 
  -5   3   6       10.82       -6.16      6.16 o 
  -3   3   6     3232.23     3327.00     64.05 o 
  -1   3   6      211.40      220.72      8.22 o 
   1   3   6     1005.76      970.79     17.38 o 
   3   3   6      673.70      612.00     11.87 o 
   5   3   6      260.16      238.35     12.33 o 
   7   3   6      636.19      705.22     13.41 o 
   9   3   6      391.44      367.22      9.04 o 
  11   3   6       32.39       32.39      3.56 o 
  13   3   6     1221.05     1203.41     21.37 o 
  15   3   6       31.05       52.57      5.81 o 
  17   3   6      549.10      515.81     14.53 o 
  19   3   6      300.85      312.52     11.62 o 
  21   3   6      260.87      280.63      8.65 o 
  23   3   6        0.08        0.41      4.23 o 
  25   3   6       35.05       40.66      5.06 o 
  27   3   6       92.28       86.33      6.26 o 
  29   3   6        9.03       10.56      5.06 o 
  31   3   6        0.00       -0.44      5.06 o 
  33   3   6        1.27       -3.08      5.81 o 
 -36   4   6        3.00       -0.88      5.06 o 
 -34   4   6        3.35       -2.64      8.09 o 
 -32   4   6        1.26       -2.05      4.74 o 
 -30   4   6        1.55       -4.74      4.74 o 
 -28   4   6       36.88       29.45      5.06 o 
 -26   4   6       58.49       55.82      5.93 o 
 -24   4   6       94.53       82.42      5.93 o 
 -22   4   6        0.02       -2.47      3.27 o 
 -20   4   6       49.61       67.71      5.31 o 
 -18   4   6      246.10      230.00      7.84 o 
 -16   4   6      140.88      156.64     15.41 o 
 -14   4   6       50.25       68.28      6.42 o 
 -12   4   6      382.97      431.07     12.29 o 
 -10   4   6       81.92       96.56      7.26 o 
  -8   4   6        8.57        7.19      5.81 o 
  -6   4   6        9.64       10.15      2.81 o 
  -4   4   6      274.73      279.47      7.45 o 
  -2   4   6      766.06      781.51     15.00 o 
   0   4   6      164.46      137.65      7.89 o 
   2   4   6      358.73      362.14      9.49 o 
   4   4   6      438.75      438.55     12.79 o 
   6   4   6     1756.58     1698.30     35.61 o 
   8   4   6      419.23      417.52     10.68 o 
  10   4   6        0.06        5.14      4.36 o 
  12   4   6      211.08      254.83     10.17 o 
  14   4   6       75.40       76.51      6.16 o 
  16   4   6        0.13        5.87      5.14 o 
  18   4   6        1.04       -2.05      4.36 o 
  20   4   6       33.56       35.41      5.81 o 
  22   4   6      149.46      123.28     11.30 o 
  24   4   6       41.02       35.41      5.81 o 
  26   4   6       23.86       24.73      5.81 o 
  28   4   6       57.02       41.09      7.26 o 
 -29   5   6        4.88       -6.42      6.42 o 
 -27   5   6        0.93       -3.65      6.42 o 
 -25   5   6        7.18       -1.03      5.81 o 
 -23   5   6       27.42       12.33      6.16 o 
 -21   5   6        8.63        6.16      6.16 o 
 -19   5   6        0.05       -4.93      4.93 o 
 -17   5   6        0.68       -4.11      8.22 o 
 -15   5   6       52.37       39.03     10.27 o 
 -13   5   6       28.92       22.60      8.22 o 
 -11   5   6        0.02       -8.22      8.22 o 
  -9   5   6        4.08       -2.05      5.81 o 
  -7   5   6        0.00        3.08      5.81 o 
  -5   5   6      248.64      248.88     10.17 o 
  -3   5   6      554.32      517.85     20.55 o 
  -1   5   6       72.08       70.36      6.42 o 
   1   5   6      208.82      195.62      7.45 o 
   3   5   6      161.92      172.79      7.12 o 
   5   5   6       60.23       67.79      5.81 o 
   7   5   6        0.27        1.47      4.93 o 
   9   5   6      339.44      306.16     11.62 o 
  11   5   6        8.77        4.11      4.36 o 
  13   5   6       39.84       39.14      5.81 o 
  15   5   6       96.14       99.65      7.26 o 
  17   5   6       20.18       17.46      5.81 o 
  19   5   6        0.68        0.59      4.93 o 
  21   5   6       12.59       15.52      8.22 o 
  23   5   6        2.90       -5.81      5.81 o 
 -22   6   6        0.07       -6.85     12.33 o 
 -20   6   6        9.65        4.11      6.16 o 
 -18   6   6        3.31       -5.14      5.81 o 
 -16   6   6        0.29       -5.81      5.81 o 
 -14   6   6       38.55       46.79      7.26 o 
 -12   6   6       49.98       68.27      7.89 o 
 -10   6   6        1.65       -2.05      5.81 o 
  -8   6   6       76.65       71.90     10.27 o 
  -6   6   6       90.14      106.83     12.33 o 
  -4   6   6        1.00        4.11      8.22 o 
  -2   6   6       25.68       24.65      8.22 o 
   0   6   6        0.42       -6.16      8.22 o 
   2   6   6        0.15       -2.05      8.22 o 
   4   6   6        0.15       -4.99      6.16 o 
   6   6   6       10.08        7.04      4.93 o 
   8   6   6       17.18       18.49      5.81 o 
  10   6   6       38.17       27.16      5.81 o 
  12   6   6      126.44      141.94     11.30 o 
  14   6   6       10.68        1.03      5.81 o 
  16   6   6       16.53       14.38      6.16 o 
 -43   1   7        6.50       17.46      7.26 o 
 -41   1   7       10.46       19.52      7.26 o 
 -39   1   7       25.99       45.85      6.42 o 
 -37   1   7        6.80        9.24      9.24 o 
 -35   1   7      327.52      303.56     27.74 o 
 -33   1   7       84.50       84.16      9.24 o 
 -31   1   7       44.15       34.92      5.81 o 
 -29   1   7        8.66        2.47      3.27 o 
 -27   1   7      288.42      304.84      8.30 o 
 -25   1   7       25.20       24.99      3.56 o 
 -23   1   7        2.25        1.37      3.56 o 
 -21   1   7      841.58      794.21     15.67 o 
 -19   1   7      258.86      199.30      5.44 o 
 -17   1   7      269.07      292.15      6.65 o 
 -15   1   7       55.91       50.33      2.99 o 
 -13   1   7      212.07      178.79      4.75 o 
 -11   1   7      897.79      985.55     16.20 o 
  -9   1   7     1535.56     1624.05     22.38 o 
  -7   1   7      553.97      644.42      9.73 o 
  -5   1   7       58.50       55.70      2.05 o 
  -3   1   7      226.03      234.99      4.75 o 
  -1   1   7       13.40       13.98      1.37 o 
   1   1   7     3052.05     3150.48     48.82 o 
   3   1   7      112.53      120.81      3.38 o 
   5   1   7      312.07      316.26      5.58 o 
   7   1   7     1128.96     1072.72     15.43 o 
   9   1   7     3639.18     3796.26     45.73 o 
  11   1   7        8.59       19.77      1.95 o 
  13   1   7       10.60        4.90      2.91 o 
  15   1   7       78.30       66.44      3.49 o 
  17   1   7      198.32      212.31      5.55 o 
  19   1   7       17.60       20.90      2.76 o 
  21   1   7       54.38       57.28      3.42 o 
  23   1   7        1.24       -0.14      3.27 o 
  25   1   7      202.89      192.28      7.45 o 
  27   1   7        0.63       -3.17      3.85 o 
  29   1   7       61.11       59.38      6.42 o 
  31   1   7        3.34        0.00      8.22 o 
  33   1   7        8.79       -2.05      8.22 o 
  35   1   7        6.10        4.11     10.27 o 
 -42   2   7       20.39       22.97      7.89 o 
 -40   2   7        9.86       10.04      7.19 o 
 -38   2   7        4.16        2.05      5.81 o 
 -36   2   7        0.36        2.05      5.81 o 
 -34   2   7        2.91        4.72      4.23 o 
 -32   2   7       62.24       73.93      4.31 o 
 -30   2   7       80.68       86.13      4.81 o 
 -28   2   7       88.80       87.19      4.81 o 
 -26   2   7      311.08      336.55      9.04 o 
 -24   2   7      907.99      852.91     16.19 o 
 -22   2   7      469.52      479.21     10.68 o 
 -20   2   7      779.95      825.80     22.65 o 
 -18   2   7       41.44       74.97      4.23 o 
 -16   2   7      501.16      624.67     12.22 o 
 -14   2   7       19.11        7.45      2.63 o 
 -12   2   7     3542.77     3423.27     53.95 o 
 -10   2   7      462.55      449.87      9.79 o 
  -8   2   7      436.21      449.39      6.76 o 
  -6   2   7       63.13       68.24      2.42 o 
  -4   2   7       59.46       94.95      2.97 o 
  -2   2   7      765.35      649.67     11.16 o 
   0   2   7      369.98      384.25      7.46 o 
   2   2   7      808.90      685.28     12.23 o 
   4   2   7      511.65      585.03     12.42 o 
   6   2   7      939.83      860.31     13.08 o 
   8   2   7     1068.44      862.00     15.01 o 
  10   2   7       72.66       59.48      3.56 o 
  12   2   7        0.31        2.35      2.99 o 
  14   2   7      181.60      180.25      5.58 o 
  16   2   7     2456.49     2478.51     35.23 o 
  18   2   7       25.39       26.27      5.06 o 
  20   2   7       15.71       32.39      4.74 o 
  22   2   7      105.65      123.66      6.26 o 
  24   2   7        2.30        4.30      3.85 o 
  26   2   7        6.49        4.52      5.42 o 
  28   2   7       17.80       26.17      4.74 o 
  30   2   7        2.38       -0.04      4.44 o 
  32   2   7        0.82       -3.08      5.81 o 
  34   2   7        0.71      -10.27     10.27 o 
 -39   3   7        7.17        9.36      8.22 o 
 -37   3   7       16.39       15.85      5.06 o 
 -35   3   7       36.20       26.28      4.31 o 
 -33   3   7       81.90       78.80      5.34 o 
 -31   3   7       41.41       35.93      4.31 o 
 -29   3   7       41.55       32.42      4.15 o 
 -27   3   7       77.74       88.01      4.81 o 
 -25   3   7       35.23       20.54      4.23 o 
 -23   3   7      267.35      212.17      8.10 o 
 -21   3   7      102.54       75.12      6.57 o 
 -19   3   7        3.53        3.55      3.85 o 
 -17   3   7      493.72      444.39     10.23 o 
 -15   3   7      875.84     1021.49     22.50 o 
 -13   3   7      656.20      689.00     13.42 o 
 -11   3   7      128.69      148.11      4.31 o 
  -9   3   7      144.75      189.98      5.69 o 
  -7   3   7     2913.37     3254.92     49.05 o 
  -5   3   7     8053.41     8863.71    136.50 o 
  -3   3   7     1543.74     1836.53     37.07 o 
  -1   3   7     2440.72     2290.68     36.81 o 
   1   3   7     1319.01     1221.55     20.95 o 
   3   3   7      688.55      584.55     11.04 o 
   5   3   7      584.10      581.36     15.44 o 
   7   3   7     1247.09     1177.20     24.72 o 
   9   3   7        0.22        6.16      3.56 o 
  11   3   7      192.83      199.38      8.25 o 
  13   3   7     4749.14     4608.53     72.95 o 
  15   3   7     1376.76     1320.82     32.90 o 
  17   3   7      425.46      400.84     12.29 o 
  19   3   7      426.51      437.76     13.08 o 
  21   3   7      953.74      906.37     29.80 o 
  23   3   7      160.80      166.44      8.72 o 
  25   3   7       18.97       14.38      5.81 o 
  27   3   7        2.66        3.08      5.81 o 
  29   3   7        1.98        4.79      4.74 o 
  31   3   7       10.33       16.43      8.22 o 
 -36   4   7        9.07        9.98      5.06 o 
 -34   4   7        1.02       -4.74      4.74 o 
 -32   4   7        0.78       -4.74      4.74 o 
 -30   4   7       27.55       24.04      5.44 o 
 -28   4   7        3.14        3.70      4.23 o 
 -26   4   7       36.61       19.38      5.12 o 
 -24   4   7       24.45       19.17      4.74 o 
 -22   4   7        0.17       -2.99      3.85 o 
 -20   4   7       62.97       53.66      5.06 o 
 -18   4   7      296.06      268.04      7.85 o 
 -16   4   7        0.84       -2.99      2.99 o 
 -14   4   7        7.75       -0.29      5.14 o 
 -12   4   7       52.88       48.30      5.81 o 
 -10   4   7      235.20      237.38      9.36 o 
  -8   4   7        0.32        0.29      5.14 o 
  -6   4   7        6.53        8.53      3.16 o 
  -4   4   7      315.23      342.99      8.65 o 
  -2   4   7       51.37       70.46      9.83 o 
   0   4   7       61.87       72.31      9.30 o 
   2   4   7     1185.91     1199.90     21.74 o 
   4   4   7     1304.04     1310.93     23.32 o 
   8   4   7      197.58      216.10     11.71 o 
  10   4   7      540.53      589.78     15.98 o 
  12   4   7        0.42        1.47      4.93 o 
  14   4   7      163.11      161.20     12.33 o 
  16   4   7      346.71      337.08     19.52 o 
  18   4   7        0.30        0.88      8.22 o 
  20   4   7       17.09       18.49      5.81 o 
  22   4   7       13.80       27.16      5.81 o 
  24   4   7       88.36       72.02     12.33 o 
  26   4   7       49.38       47.61      7.26 o 
  28   4   7        2.18       10.96      6.42 o 
 -31   5   7       12.24        3.08      7.26 o 
 -29   5   7        6.34        0.00      4.74 o 
 -27   5   7        0.11       -5.81      5.81 o 
 -25   5   7       43.74       45.29      7.26 o 
 -23   5   7        2.89       -3.08      7.19 o 
 -21   5   7       11.12       12.55      7.19 o 
 -19   5   7        7.10        4.11      8.22 o 
 -17   5   7       37.23       39.03     10.27 o 
 -15   5   7       30.42       26.71      8.22 o 
 -13   5   7       12.98       16.43      5.81 o 
 -11   5   7       55.83       51.19      6.42 o 
  -9   5   7      221.68      216.80     10.17 o 
  -7   5   7       88.16       94.76      7.89 o 
  -5   5   7        0.14       -6.16      8.22 o 
  -3   5   7      232.58      221.12      9.36 o 
  -1   5   7      786.24      830.03     16.19 o 
   1   5   7      358.88      346.01      9.49 o 
   3   5   7      241.01      251.69     12.83 o 
   5   5   7      156.09      150.09      8.72 o 
   7   5   7       51.70       42.14      5.81 o 
   9   5   7      191.43      170.75      8.72 o 
  11   5   7       55.23       44.71      8.22 o 
  13   5   7       19.54       24.65      5.81 o 
  15   5   7        0.19        1.03      5.81 o 
  17   5   7        7.49        1.03      5.81 o 
  19   5   7       22.52       32.54      6.42 o 
  21   5   7        5.53       -1.03      5.81 o 
 -22   6   7        2.56       -6.42      6.42 o 
 -20   6   7        7.30       13.01      6.42 o 
 -18   6   7        0.12       -4.11      8.22 o 
 -16   6   7       17.88        9.13      6.42 o 
 -14   6   7        3.71       -1.03      5.81 o 
 -12   6   7       13.61       16.43     10.27 o 
 -10   6   7       17.55       12.33      8.22 o 
  -8   6   7       20.67       20.54      8.22 o 
  -6   6   7      203.40      164.36     14.38 o 
  -4   6   7       32.23       34.92      8.22 o 
  -2   6   7        6.85       14.38      8.22 o 
   0   6   7       14.05       16.43      8.22 o 
   2   6   7        7.22       -2.05      8.22 o 
   4   6   7        2.15       -3.52      4.93 o 
   6   6   7        5.01       -4.93      4.93 o 
   8   6   7        1.23       -2.64      4.93 o 
  10   6   7       43.00       45.20      7.26 o 
  12   6   7        4.44        0.00      6.16 o 
  14   6   7       11.91       10.27      5.81 o 
 -44   0   8        6.01       -2.05      8.22 o 
 -42   0   8       20.20       57.52     12.33 o 
 -40   0   8      883.15      850.85     30.83 o 
 -38   0   8       42.16       59.58     10.27 o 
 -36   0   8       57.05       63.69     10.27 o 
 -34   0   8        2.96       -8.22      8.22 o 
 -32   0   8      521.93      456.20     18.49 o 
 -30   0   8        0.98        0.00      6.16 o 
 -28   0   8     1139.17     1104.01     34.95 o 
 -26   0   8       55.43       61.63      6.16 o 
 -24   0   8      432.90      468.54     16.44 o 
 -22   0   8      579.92      522.81     14.39 o 
 -20   0   8      833.10      895.68     18.90 o 
 -18   0   8       62.65       50.75      3.42 o 
 -16   0   8     1328.22     1319.33     26.75 o 
 -14   0   8       54.28       50.35      4.36 o 
 -12   0   8     8799.69     8937.06    167.62 o 
 -10   0   8        4.76        8.22      2.91 o 
  -8   0   8     3172.17     3050.12     58.42 o 
  -6   0   8       94.26       92.46      6.16 o 
  -4   0   8    26841.37    28402.83    757.75 o 
  -2   0   8      265.39      265.13      8.22 o 
   0   0   8     3126.73     3157.00     86.72 o 
   2   0   8      214.46      124.33      4.36 o 
   4   0   8     3579.68     3620.13     68.55 o 
   6   0   8      108.02       67.51      3.56 o 
   8   0   8     6325.98     6407.35    109.63 o 
  10   0   8       15.21        4.11      2.37 o 
  12   0   8     2290.73     2387.34     38.03 o 
  14   0   8       38.01       62.88      3.85 o 
  16   0   8     2590.15     2620.13     50.94 o 
  18   0   8        2.57        3.29      3.10 o 
  20   0   8      225.40      158.20     12.33 o 
  22   0   8        6.91        4.11      3.56 o 
  24   0   8       24.54       32.41      4.93 o 
  26   0   8        0.45        1.47      4.93 o 
  28   0   8        0.41        0.00      8.22 o 
  30   0   8        5.58        0.00      8.22 o 
  32   0   8        6.23        2.05     10.27 o 
 -43   1   8       56.77       58.70      8.72 o 
 -41   1   8       11.86       18.49      7.26 o 
 -39   1   8        5.26       11.30      5.81 o 
 -37   1   8      118.05      104.00      8.72 o 
 -35   1   8      373.67      353.46     11.62 o 
 -33   1   8      193.26      171.71      8.72 o 
 -31   1   8       76.32       68.51      5.06 o 
 -29   1   8        4.99        1.68      3.85 o 
 -27   1   8       19.50       15.61      4.23 o 
 -25   1   8      415.04      428.90      9.49 o 
 -23   1   8     1856.13     1815.27     29.69 o 
 -21   1   8     3383.15     3453.44     54.72 o 
 -19   1   8       61.60       68.58      3.56 o 
 -17   1   8      334.23      322.45      8.28 o 
 -15   1   8      861.32     1006.88     16.99 o 
 -13   1   8     3925.65     4372.07     67.90 o 
 -11   1   8      748.02      790.09     13.46 o 
  -9   1   8     1331.04     1274.45     17.74 o 
  -7   1   8      428.11      312.37      5.58 o 
  -5   1   8      417.34      570.05      8.45 o 
  -3   1   8     5509.72     6038.89     92.85 o 
  -1   1   8      122.59      225.33      4.75 o 
   1   1   8      861.65      795.27     13.42 o 
   3   1   8     1222.43     1361.75     22.15 o 
   5   1   8     2968.84     2958.95     39.67 o 
   7   1   8       48.51       28.03      2.46 o 
   9   1   8      464.21      514.39      7.51 o 
  11   1   8      593.02      666.56      9.36 o 
  13   1   8      683.26      728.53     10.28 o 
  15   1   8       89.72      122.03      4.31 o 
  17   1   8      428.61      438.10      8.44 o 
  19   1   8      544.95      556.37     10.20 o 
  21   1   8       30.89       34.82      3.03 o 
  23   1   8        0.02       -0.75      3.85 o 
  25   1   8        6.38        6.72      3.85 o 
  27   1   8        0.51        0.19      4.31 o 
  29   1   8        9.34       11.30      5.81 o 
  31   1   8       34.63       30.81     10.27 o 
  33   1   8       21.66       14.38     10.27 o 
  35   1   8       16.40       -8.22      8.22 o 
 -42   2   8        4.80        6.62     13.35 o 
 -40   2   8        3.40       10.27      5.81 o 
 -38   2   8       22.35       36.52      6.42 o 
 -36   2   8        0.03       -5.81      5.81 o 
 -34   2   8      117.08      109.00      6.26 o 
 -32   2   8       42.40       40.38      6.13 o 
 -30   2   8      175.74      166.19      5.85 o 
 -28   2   8      821.40      770.11     15.00 o 
 -26   2   8      369.21      334.86      9.04 o 
 -24   2   8       88.18       83.56      4.74 o 
 -22   2   8      135.38      123.10      5.44 o 
 -20   2   8      208.34      201.16     11.09 o 
 -18   2   8      274.05      263.08      7.12 o 
 -16   2   8     1095.50      961.73     16.99 o 
 -14   2   8     1550.68     1516.44     31.25 o 
 -12   2   8     1551.94     1779.50     24.66 o 
 -10   2   8       27.43       51.81      2.25 o 
  -8   2   8     4216.99     4224.54     50.56 o 
  -6   2   8       13.68       10.88      4.62 o 
  -4   2   8     5725.83     6376.69    136.15 o 
  -2   2   8     1148.14     1287.82     21.31 o 
   0   2   8      991.97     1340.96     27.18 o 
   2   2   8      793.45      983.57     16.99 o 
   4   2   8      190.01      305.61      7.12 o 
   6   2   8      145.13      120.98     11.57 o 
   8   2   8      366.21      338.90     21.35 o 
  10   2   8        3.40       -1.03      1.68 o 
  12   2   8        0.09        1.47      2.99 o 
  14   2   8       24.85       24.07      5.67 o 
  16   2   8     2247.13     2152.19     31.11 o 
  18   2   8      122.52      121.78      6.26 o 
  20   2   8       74.27       88.26      5.44 o 
  22   2   8      151.68      149.58      7.17 o 
  24   2   8        0.20        4.93      4.23 o 
  26   2   8       14.93       13.01      4.74 o 
  28   2   8        7.60        2.05      4.74 o 
  30   2   8        3.38        1.47      5.06 o 
  32   2   8       11.33       -6.42      6.42 o 
 -39   3   8        0.69       -0.68      7.10 o 
 -37   3   8        8.15        9.41      4.31 o 
 -35   3   8        9.30        9.24      4.11 o 
 -33   3   8        0.03        0.00      6.52 o 
 -31   3   8        0.93       -2.93      3.49 o 
 -29   3   8        9.50        8.36      3.56 o 
 -27   3   8       35.90       34.76      6.74 o 
 -25   3   8       21.15       14.75      3.85 o 
 -23   3   8      282.80      211.63     10.27 o 
 -21   3   8        4.32       -3.74      3.85 o 
 -19   3   8       15.78       11.95      3.85 o 
 -17   3   8      268.04      248.92     11.07 o 
 -15   3   8       14.08       16.22      4.41 o 
 -13   3   8      904.87      945.52     16.99 o 
 -11   3   8      757.94      752.43     10.40 o 
  -9   3   8       10.58       16.05      2.08 o 
  -7   3   8       57.34       38.55      3.16 o 
  -5   3   8      198.96      207.99      9.57 o 
  -3   3   8      948.76     1033.76     18.18 o 
  -1   3   8      285.63      348.12      7.85 o 
   1   3   8      703.56      604.37     11.87 o 
   3   3   8       13.48        7.45      2.63 o 
   5   3   8        7.02        8.90      3.56 o 
   9   3   8     2211.56     2166.29     57.29 o 
  11   3   8        1.69       -2.26      4.23 o 
  13   3   8       49.72       63.73      4.74 o 
  15   3   8       31.07       36.21      5.81 o 
  17   3   8      456.38      494.99     33.90 o 
  19   3   8      258.78      237.52     10.17 o 
  21   3   8       19.50       29.58      9.24 o 
  23   3   8      170.89      175.71      8.72 o 
  25   3   8       55.39       52.18      6.42 o 
  27   3   8       34.28       24.02      5.81 o 
  29   3   8        8.64       11.30      5.81 o 
  31   3   8       11.10       10.27      5.81 o 
 -36   4   8        6.76        2.05      5.06 o 
 -34   4   8        3.48       -8.02      8.02 o 
 -32   4   8        0.21       -2.05      4.74 o 
 -30   4   8        0.14       -4.74      4.74 o 
 -28   4   8       16.73       10.27      4.11 o 
 -26   4   8        1.40       -4.74      4.74 o 
 -24   4   8       10.88       14.38      4.74 o 
 -22   4   8      131.21      128.73      6.65 o 
 -20   4   8       68.49       64.78      4.74 o 
 -18   4   8        8.06       10.90      4.69 o 
 -16   4   8        1.96       -2.05      3.85 o 
 -14   4   8      408.42      458.26     13.08 o 
 -12   4   8      138.77      136.82      8.72 o 
 -10   4   8        4.38        8.22      5.81 o 
  -8   4   8       22.72       28.76     10.27 o 
  -6   4   8       66.33       80.49      5.24 o 
  -4   4   8      117.38      108.65      5.26 o 
  -2   4   8      444.60      442.50      9.84 o 
   0   4   8        8.69       20.06      5.70 o 
   2   4   8       26.42       14.97      4.93 o 
   4   4   8     2151.56     2122.90     35.59 o 
   8   4   8        4.46        0.68      3.56 o 
  10   4   8      555.17      532.44     14.53 o 
  12   4   8      408.18      412.01     13.08 o 
  14   4   8       55.79       76.83      6.42 o 
  16   4   8        1.77        3.82      4.93 o 
  18   4   8        0.78        3.82      4.93 o 
  20   4   8       84.59       71.61      7.26 o 
  22   4   8        0.56        0.00      8.22 o 
  24   4   8       60.65       74.87      8.22 o 
  26   4   8        0.02       -5.81      5.81 o 
 -31   5   8       14.47        5.48      5.93 o 
 -29   5   8        0.22       -6.42      6.42 o 
 -27   5   8        4.49        5.25      6.42 o 
 -25   5   8       33.58       24.96      6.42 o 
 -23   5   8       10.52       18.26      6.42 o 
 -21   5   8       32.55       22.60      8.22 o 
 -19   5   8        0.24       -8.22      8.22 o 
 -17   5   8       54.03       26.71     10.27 o 
 -15   5   8       25.50       26.71      7.19 o 
 -13   5   8        0.15       -4.93      4.93 o 
 -11   5   8       38.29       38.03      7.26 o 
  -9   5   8        8.51       11.30      7.19 o 
  -7   5   8        1.71       -5.14      5.81 o 
  -5   5   8       76.98       65.74     10.27 o 
  -3   5   8        0.51       -1.76      5.14 o 
  -1   5   8       86.04       91.74      9.03 o 
   1   5   8      326.34      289.63      8.73 o 
   3   5   8        0.34       -3.85      3.85 o 
   5   5   8       27.43       22.60      4.93 o 
   7   5   8        1.84       -3.52      4.93 o 
   9   5   8        4.78        6.46      4.93 o 
  11   5   8       21.64       28.91      5.81 o 
  13   5   8      146.73      141.34      9.25 o 
  15   5   8       10.35        2.05      4.93 o 
  17   5   8       15.36       16.43      5.81 o 
  19   5   8        6.41       11.30      5.81 o 
  21   5   8       34.49       29.54      6.42 o 
 -22   6   8       26.49       31.97      7.89 o 
 -20   6   8        0.30        1.60      6.42 o 
 -18   6   8        9.01       11.41      6.42 o 
 -16   6   8        8.67       18.49      8.22 o 
 -14   6   8        3.08       -2.05      8.22 o 
 -12   6   8        0.60       -2.05      8.22 o 
 -10   6   8        0.98       -2.05      8.22 o 
  -8   6   8        2.51        2.05      8.22 o 
  -6   6   8       55.19       57.52     10.27 o 
  -4   6   8       23.04       26.71      8.22 o 
  -2   6   8       13.54        4.11      8.22 o 
   0   6   8       12.61       -4.11      8.22 o 
   2   6   8        1.07       -4.11      8.22 o 
   4   6   8       15.06       13.35      5.81 o 
   6   6   8        1.60       -4.93      4.93 o 
   8   6   8       12.24       10.27      8.22 o 
  10   6   8        6.00        3.08      5.81 o 
  12   6   8        0.92        3.08      5.81 o 
  14   6   8        8.09       15.29      6.42 o 
 -43   1   9        0.23        6.62      6.42 o 
 -41   1   9      145.74      170.23      9.36 o 
 -39   1   9        3.01        5.14      5.81 o 
 -37   1   9       58.15       61.84     14.38 o 
 -35   1   9      151.98      175.42     21.57 o 
 -33   1   9      145.20      127.68      7.89 o 
 -31   1   9       90.49      100.67      6.30 o 
 -29   1   9        0.82       -2.05      4.36 o 
 -27   1   9        1.27       -6.13      6.13 o 
 -25   1   9        3.51        0.00      3.56 o 
 -23   1   9      151.47      139.24      5.06 o 
 -21   1   9    12302.08    12593.46    272.16 o 
 -19   1   9      111.80      135.04      4.74 o 
 -17   1   9      504.41      431.63      8.65 o 
 -15   1   9     1269.66     1470.17     20.81 o 
 -13   1   9     7737.28     7375.69     98.45 o 
 -11   1   9       12.42       18.24      1.85 o 
  -9   1   9       16.96       37.39      3.56 o 
  -7   1   9        3.65        8.30      1.30 o 
  -5   1   9    31581.09    33251.35    438.33 o 
  -3   1   9     1776.37     1837.19     31.14 o 
  -1   1   9      487.72      540.67      9.49 o 
   1   1   9        0.36        0.00      1.37 o 
   3   1   9    11289.92    11803.45    180.98 o 
   5   1   9       94.18       99.57      3.49 o 
   7   1   9     1596.72     1548.25     27.04 o 
   9   1   9      143.94      176.70      4.31 o 
  11   1   9      547.64      454.11      7.51 o 
  13   1   9       42.14       43.02      2.89 o 
  15   1   9       81.04      109.86      3.81 o 
  17   1   9       98.71       97.79      3.97 o 
  19   1   9      168.84      200.75      6.38 o 
  21   1   9       63.37       84.44      5.06 o 
  23   1   9      298.39      331.20     11.04 o 
  25   1   9        4.17       11.02      3.85 o 
  27   1   9        1.67       -3.08      4.23 o 
  29   1   9        3.89        6.16     10.27 o 
  31   1   9        0.13        4.11      8.22 o 
  33   1   9        1.02       -6.16      8.22 o 
 -42   2   9        2.44        1.03      5.81 o 
 -40   2   9       10.14       17.80      6.42 o 
 -38   2   9        7.24       10.27      5.81 o 
 -36   2   9        1.23       -2.64      4.93 o 
 -34   2   9       23.12       23.93      5.01 o 
 -32   2   9       15.22       15.92      4.11 o 
 -30   2   9        7.01        2.05      3.56 o 
 -28   2   9      140.33      120.89      7.67 o 
 -26   2   9        2.68        0.00      4.23 o 
 -24   2   9       20.99       20.54      4.23 o 
 -22   2   9        7.32       14.95      5.68 o 
 -20   2   9      164.67      184.18      6.26 o 
 -18   2   9      160.38      173.99      5.93 o 
 -16   2   9      401.20      433.53     10.15 o 
 -14   2   9     2513.15     2556.61     45.77 o 
 -12   2   9      612.47      566.46      9.16 o 
 -10   2   9       82.33      101.55      3.03 o 
  -8   2   9       77.50       58.55      5.04 o 
  -6   2   9     6308.89     6739.44     89.92 o 
  -4   2   9       69.01      137.05      4.23 o 
  -2   2   9     1480.46     1786.64     28.89 o 
   0   2   9     2060.02     2497.29     40.00 o 
   2   2   9      556.83      727.11     13.42 o 
   4   2   9      145.96      124.08      4.74 o 
   6   2   9      679.71      583.06     11.04 o 
   8   2   9        6.10        5.39      2.63 o 
  10   2   9      266.59      283.78     18.35 o 
  12   2   9       43.73       43.24      4.36 o 
  14   2   9     1474.89     1378.32     59.00 o 
  16   2   9      311.23      328.52      8.65 o 
  18   2   9      120.74      127.28      5.63 o 
  20   2   9      624.39      627.38     17.30 o 
  22   2   9      127.69      136.31      6.48 o 
  24   2   9      173.71      187.71      8.41 o 
  26   2   9        5.11        3.08      4.23 o 
  28   2   9        2.16       -2.74      4.74 o 
  30   2   9        5.36       16.29      5.06 o 
  32   2   9        1.60        5.71      6.42 o 
 -41   3   9        0.12       12.33      8.22 o 
 -39   3   9        1.53       -0.68      5.49 o 
 -37   3   9        6.10       11.79      5.93 o 
 -35   3   9        5.73       12.33      5.81 o 
 -33   3   9       36.07       39.66      4.54 o 
 -31   3   9        2.24        0.51      4.11 o 
 -29   3   9       81.80       77.31      5.44 o 
 -27   3   9      106.25      109.49      6.26 o 
 -25   3   9        4.33        5.60      3.85 o 
 -23   3   9      229.78      223.02     10.44 o 
 -21   3   9        6.56        3.36      3.85 o 
 -19   3   9      134.38      105.44      5.44 o 
 -17   3   9       48.37       50.67      8.22 o 
 -15   3   9      291.47      329.67      8.30 o 
 -13   3   9        0.69        1.47      2.99 o 
 -11   3   9        0.28        3.95      2.08 o 
  -9   3   9      845.88      999.50     13.37 o 
  -7   3   9      765.50      759.18     13.42 o 
  -5   3   9      141.71      118.56      5.06 o 
  -3   3   9       46.55       20.07      2.63 o 
  -1   3   9      396.11      555.29     11.03 o 
   1   3   9      214.27      241.92      6.65 o 
   3   3   9        7.68        6.32      6.82 o 
   5   3   9      389.39      381.08      9.04 o 
   7   3   9        2.64       10.27      3.56 o 
   9   3   9      119.12       98.77      6.42 o 
  11   3   9     3464.79     3534.55     56.66 o 
  13   3   9       15.09       19.86      4.74 o 
  15   3   9        0.00        9.68      4.93 o 
  17   3   9       83.80       76.48      6.42 o 
  19   3   9     1150.32     1040.21     31.86 o 
  21   3   9      142.46      167.44      8.72 o 
  23   3   9      119.12       93.58      7.26 o 
  25   3   9        1.56        5.14      5.81 o 
  27   3   9       27.20       24.58      6.42 o 
  29   3   9        0.17       -8.22     12.33 o 
 -36   4   9       26.44       31.07      7.26 o 
 -34   4   9        0.16       -4.11      6.78 o 
 -32   4   9        0.09       -4.11      4.84 o 
 -30   4   9       27.05       34.89      5.62 o 
 -28   4   9        4.70       -1.03      4.11 o 
 -26   4   9       21.70        5.48      4.74 o 
 -24   4   9        0.63        4.11      4.74 o 
 -22   4   9        6.23        4.52      4.23 o 
 -20   4   9       34.46       11.30      6.54 o 
 -18   4   9       15.67       20.54      4.74 o 
 -16   4   9       92.46       59.58      8.22 o 
 -14   4   9      275.56      269.16     16.44 o 
 -12   4   9       12.19       14.38      5.81 o 
 -10   4   9        8.21        8.22      4.93 o 
  -8   4   9       24.48       39.14      5.81 o 
  -6   4   9      169.06      164.26      6.26 o 
  -4   4   9      260.05      241.20      7.45 o 
  -2   4   9      216.91      215.50      7.45 o 
   0   4   9        4.77       20.67      3.85 o 
   2   4   9      987.92     1003.36     18.57 o 
   4   4   9       97.65      109.27      6.39 o 
   6   4   9      957.26      918.67     17.80 o 
   8   4   9       12.82       11.15      4.15 o 
  10   4   9        0.67        0.88      4.93 o 
  12   4   9      220.71      230.98      9.36 o 
  14   4   9      173.53      163.49      8.72 o 
  16   4   9       11.21        7.34      6.16 o 
  18   4   9      116.29      106.87      7.26 o 
  20   4   9        9.97       -4.93      4.93 o 
  22   4   9      132.75      116.08      8.72 o 
  24   4   9        2.38        1.03     11.30 o 
  26   4   9        8.51       -1.03      7.19 o 
 -31   5   9        0.16      -13.35     13.35 o 
 -29   5   9       20.67       17.46      7.26 o 
 -27   5   9        6.47       14.61      6.42 o 
 -25   5   9        3.71       -1.03      5.81 o 
 -23   5   9        2.49        8.22      8.22 o 
 -21   5   9       36.30       24.65     10.27 o 
 -19   5   9       50.76       49.30     10.27 o 
 -17   5   9       26.57       17.46      5.81 o 
 -15   5   9        9.37       17.46      5.81 o 
 -13   5   9      111.87      104.94      8.72 o 
 -11   5   9       13.92        3.08      5.81 o 
  -9   5   9        0.11       -1.03      5.81 o 
  -7   5   9       16.21       16.43      5.81 o 
  -5   5   9      146.74      125.32     12.33 o 
  -3   5   9       85.92       81.18     10.27 o 
  -1   5   9       12.57        8.03      3.85 o 
   1   5   9       20.78       14.88      5.44 o 
   3   5   9       14.17       14.38      4.36 o 
   5   5   9      185.23      192.23      8.72 o 
   7   5   9       87.55       82.38      6.42 o 
   9   5   9        2.96       -0.29      4.93 o 
  11   5   9        4.58       -0.29      4.93 o 
  13   5   9       18.85       24.65      8.22 o 
  15   5   9        0.01       -4.93      4.93 o 
  17   5   9        0.29        2.05      5.81 o 
  19   5   9        2.48        0.00      5.81 o 
 -22   6   9        2.46        4.11     10.27 o 
 -20   6   9       10.16        5.02      6.42 o 
 -18   6   9       33.87       36.98     10.27 o 
 -16   6   9        9.02       12.33     10.27 o 
 -14   6   9       16.14        4.11     10.27 o 
 -12   6   9       13.52       -6.16      8.22 o 
 -10   6   9        0.76        0.00      8.22 o 
  -8   6   9       22.22       10.27      8.22 o 
  -6   6   9       68.49       47.25     10.27 o 
  -4   6   9       10.99       14.38      6.16 o 
  -2   6   9        8.43       22.60     10.27 o 
   0   6   9       30.93       26.71      8.22 o 
   2   6   9       16.71       20.54      8.22 o 
   4   6   9       25.24       24.97      5.81 o 
   6   6   9        1.85       -1.17      4.93 o 
   8   6   9        0.13       -3.08      5.81 o 
  10   6   9        4.78       -5.14      5.81 o 
  12   6   9        0.51        2.05      6.16 o 
 -44   0  10        4.13        4.11     10.27 o 
 -42   0  10      150.33      160.25     14.38 o 
 -40   0  10       56.65       73.96     10.27 o 
 -38   0  10      132.33      174.63     14.38 o 
 -36   0  10        0.59       16.43     10.27 o 
 -34   0  10     3378.75     3398.17     94.68 o 
 -32   0  10        1.53       -8.22      8.22 o 
 -30   0  10      200.62      176.69     12.33 o 
 -28   0  10      190.09      180.80     12.33 o 
 -26   0  10      167.19      135.60     10.27 o 
 -24   0  10       45.28       57.52      8.22 o 
 -22   0  10     5887.96     6045.75    114.59 o 
 -20   0  10      320.49      336.00      8.72 o 
 -18   0  10     2890.76     3321.24     64.10 o 
 -16   0  10      229.54      239.42      7.26 o 
 -14   0  10    86286.80    99629.72   1860.22 o 
 -12   0  10        5.19        8.22      2.91 o 
 -10   0  10     2342.41     2188.80     50.49 o 
  -8   0  10       65.24       69.85      4.36 o 
  -6   0  10    11408.83    12365.65    332.06 o 
  -4   0  10       97.03       86.34      4.36 o 
  -2   0  10     3567.90     3901.89    105.29 o 
   0   0  10       57.84       96.56      6.16 o 
   2   0  10    17856.60    18922.52    505.69 o 
   4   0  10      227.68      324.87      8.72 o 
   6   0  10     4226.11     3943.07    114.50 o 
   8   0  10      373.12      268.03      6.26 o 
  10   0  10     4292.52     4514.83     93.97 o 
  12   0  10       13.85       39.25      3.56 o 
  14   0  10      210.55      168.15      5.93 o 
  16   0  10       66.44       60.39      3.85 o 
  18   0  10       39.56       28.98      3.93 o 
  20   0  10        1.43        5.28      3.18 o 
  22   0  10      174.65      205.45     12.33 o 
  24   0  10        1.40       -2.35      4.93 o 
  26   0  10       50.39       61.52      6.42 o 
  28   0  10       30.35       36.98     10.27 o 
 -45   1  10        7.19        6.16     10.27 o 
 -43   1  10        4.57        6.16      6.16 o 
 -41   1  10        2.52       13.35      7.26 o 
 -39   1  10      134.71      141.10      8.72 o 
 -37   1  10      294.28      306.48     11.62 o 
 -35   1  10      243.06      262.07     16.44 o 
 -33   1  10        0.77       -3.08      7.19 o 
 -31   1  10      564.21      558.96     15.21 o 
 -29   1  10      177.25      143.85      8.72 o 
 -27   1  10      250.30      252.70     14.53 o 
 -25   1  10      509.04      567.26     11.86 o 
 -23   1  10      182.05      174.70      7.25 o 
 -21   1  10      309.84      329.88      7.49 o 
 -19   1  10     1373.10     1482.22     24.52 o 
 -17   1  10     2986.07     3250.61     44.55 o 
 -15   1  10     1076.08     1185.51     16.94 o 
 -13   1  10     1752.50     1583.28     25.73 o 
 -11   1  10     1108.72     1435.33     20.04 o 
  -9   1  10      194.61      249.45      4.54 o 
  -7   1  10      582.04      572.21      8.69 o 
  -5   1  10     4933.86     5254.51     70.02 o 
  -3   1  10       51.30       49.92      2.05 o 
  -1   1  10       18.11       15.78      2.08 o 
   1   1  10     3500.06     3627.32     56.75 o 
   3   1  10      212.10      213.71      5.44 o 
   5   1  10      350.15      351.02      7.12 o 
   7   1  10     2572.32     2404.87     42.50 o 
   9   1  10     1630.73     1450.89     20.57 o 
  11   1  10       47.91       47.56      3.08 o 
  13   1  10        0.08       -0.73      2.60 o 
  15   1  10       22.15       13.73      2.89 o 
  17   1  10        3.47        0.82      3.27 o 
  19   1  10       29.27       41.65      4.31 o 
  21   1  10       75.30       77.05      5.06 o 
  23   1  10      102.34      107.76      5.93 o 
  25   1  10       91.81       92.91      6.26 o 
  27   1  10        6.63        2.05      8.22 o 
  29   1  10        9.56       -3.08      5.81 o 
  31   1  10        1.45       -2.05     10.27 o 
  33   1  10        0.83        8.22     10.27 o 
 -42   2  10        3.20        8.90      6.42 o 
 -40   2  10        1.18        2.05      8.22 o 
 -38   2  10        4.37        6.16      5.81 o 
 -36   2  10       11.83       17.46      5.81 o 
 -34   2  10        1.53       -1.03      4.23 o 
 -32   2  10        0.53        4.79      4.74 o 
 -30   2  10      311.78      320.15      8.65 o 
 -28   2  10      446.70      452.47     10.68 o 
 -26   2  10      216.74      220.47      7.60 o 
 -24   2  10        0.05        0.00      4.36 o 
 -22   2  10      525.16      477.71     12.38 o 
 -20   2  10       38.76       27.57      4.56 o 
 -18   2  10        1.32        1.76      2.99 o 
 -14   2  10     1029.24      961.99     14.34 o 
 -12   2  10      443.88      366.87      6.62 o 
 -10   2  10      888.48     1020.95     13.22 o 
  -8   2  10        0.90        0.21      1.66 o 
  -6   2  10       42.37       24.57      1.62 o 
  -4   2  10     1347.13     1396.79     22.94 o 
  -2   2  10     6987.56     7394.31    114.22 o 
   0   2  10     1307.67     1295.06     21.75 o 
   2   2  10       44.15       81.18      4.23 o 
   4   2  10      869.19      997.37     17.38 o 
   6   2  10      712.14      766.88     14.24 o 
   8   2  10       44.31       61.04      5.47 o 
  10   2  10      159.71      160.20      6.77 o 
  12   2  10      203.14      196.78     16.57 o 
  14   2  10      506.74      552.86     14.53 o 
  16   2  10        9.63        6.46      4.93 o 
  18   2  10     1515.95     1514.85     26.12 o 
  20   2  10        1.03        7.19      4.36 o 
  22   2  10      539.50      511.16     12.23 o 
  24   2  10       35.16       49.47      5.06 o 
  26   2  10       49.74       61.63      7.75 o 
  28   2  10        1.65        5.72      5.06 o 
  30   2  10        0.10       -4.11      4.74 o 
  32   2  10        0.25       -3.08      7.19 o 
 -41   3  10        0.52       -1.37      6.42 o 
 -39   3  10        2.72       -0.59      5.06 o 
 -37   3  10        9.25        6.75      5.06 o 
 -35   3  10       16.43        8.22      4.11 o 
 -33   3  10        0.05       -2.84      3.76 o 
 -31   3  10       72.96       56.09      5.44 o 
 -29   3  10       39.33       39.10      4.74 o 
 -27   3  10       59.76       43.98      4.74 o 
 -25   3  10      104.71       96.88      5.44 o 
 -23   3  10       15.73       11.09      4.23 o 
 -21   3  10        1.54       -4.67      4.71 o 
 -19   3  10        8.46        5.65      4.24 o 
 -17   3  10        0.01       -3.16      3.16 o 
 -15   3  10       72.44       48.16      5.54 o 
 -13   3  10      547.00      612.88     12.62 o 
 -11   3  10      257.09      286.06      6.21 o 
  -9   3  10        0.46       -1.44      2.42 o 
  -7   3  10      554.88      637.44     12.22 o 
  -5   3  10      683.94      690.57     12.52 o 
  -3   3  10       56.04       67.13      3.85 o 
  -1   3  10       54.00       67.24      3.85 o 
   1   3  10       12.31       13.83      2.99 o 
   3   3  10       48.31       51.71      8.80 o 
   5   3  10      876.81      908.06     16.98 o 
   7   3  10      841.32      767.36     14.61 o 
   9   3  10       11.28        2.74      3.56 o 
  11   3  10      327.73      321.57     11.62 o 
  13   3  10      564.89      585.23     12.22 o 
  15   3  10      281.41      255.65      9.36 o 
  17   3  10       79.66       90.81      7.26 o 
  19   3  10        4.07       10.27      8.22 o 
  21   3  10       40.43       46.69      6.42 o 
  23   3  10        4.03        2.05      5.81 o 
  25   3  10       54.38       52.57      7.26 o 
  27   3  10       34.07       37.43      7.26 o 
  29   3  10        6.95       -1.03      5.81 o 
 -36   4  10        5.76        3.63      7.37 o 
 -34   4  10        6.92        0.68      6.13 o 
 -32   4  10       21.76       31.92      5.93 o 
 -30   4  10       60.78       63.52      5.14 o 
 -28   4  10        1.10       -4.74      4.74 o 
 -26   4  10        1.22       -4.11      4.74 o 
 -24   4  10       63.06       45.54      6.21 o 
 -22   4  10        9.54        7.84      3.85 o 
 -20   4  10      257.51      225.59     16.44 o 
 -18   4  10       39.03       31.88      5.81 o 
 -16   4  10        0.10        5.28      6.16 o 
 -14   4  10       24.86       22.60      5.81 o 
 -12   4  10        1.93       -4.11      5.81 o 
 -10   4  10        4.73        3.08      7.19 o 
  -8   4  10       66.41       59.65      7.26 o 
  -6   4  10        5.63        8.22      4.36 o 
  -4   4  10      115.25      138.86      6.49 o 
  -2   4  10      151.67      149.67      6.26 o 
   0   4  10       16.89       17.49      3.85 o 
   2   4  10      329.55      338.43      9.04 o 
   4   4  10      402.96      416.06     10.23 o 
   6   4  10       38.99       48.19      4.74 o 
   8   4  10       39.88       55.77      5.81 o 
  10   4  10      287.77      259.29     12.33 o 
  12   4  10       73.70       67.79      5.81 o 
  14   4  10        6.69       10.56      4.93 o 
  16   4  10       23.31       32.87      5.81 o 
  18   4  10       40.93       47.25      5.81 o 
  20   4  10       13.07       13.35      5.81 o 
  22   4  10       14.42       15.52      8.22 o 
  24   4  10        0.35        9.24      5.81 o 
 -31   5  10        5.21       -4.57      6.42 o 
 -29   5  10        5.52        5.14      7.19 o 
 -27   5  10        2.13        1.83      7.19 o 
 -25   5  10        1.32       -6.16      8.22 o 
 -23   5  10        0.27        0.00      8.22 o 
 -21   5  10        1.70       -4.11      5.81 o 
 -19   5  10       16.46        5.14      5.81 o 
 -17   5  10       20.78       21.57      5.81 o 
 -15   5  10        1.10        0.00      7.19 o 
 -13   5  10        0.93       -3.08      5.81 o 
 -11   5  10        7.79       11.30      5.81 o 
  -9   5  10        3.71        5.14      5.81 o 
  -7   5  10       89.66      100.15     12.33 o 
  -5   5  10       38.34       45.20     10.27 o 
  -3   5  10       73.77       70.64      5.06 o 
  -1   5  10      159.94      151.59      6.26 o 
   1   5  10       52.26       40.77      4.74 o 
   3   5  10       26.36       16.02      4.23 o 
   5   5  10        7.26        7.19      4.36 o 
   7   5  10       91.15       81.47      6.42 o 
   9   5  10        1.07       -3.23      4.93 o 
  11   5  10       32.23       28.76      5.81 o 
  13   5  10        5.93        2.93      8.22 o 
  15   5  10        1.94        4.11      5.81 o 
  17   5  10        0.17       -5.81      5.81 o 
  19   5  10       90.27       95.57     17.46 o 
 -22   6  10        2.19        0.00     12.33 o 
 -20   6  10        0.88        0.00     10.27 o 
 -18   6  10        5.59       14.38     10.27 o 
 -16   6  10       20.47       22.60     10.27 o 
 -14   6  10       46.71       57.52     12.33 o 
 -12   6  10        2.59       -6.16      8.22 o 
 -10   6  10       35.94       47.25     10.27 o 
  -8   6  10        0.23       -1.37      6.42 o 
  -6   6  10       23.61       30.11      7.26 o 
  -4   6  10        0.00        4.11      6.16 o 
  -2   6  10        8.26       16.43     10.27 o 
   0   6  10        1.31       -2.05      8.22 o 
   2   6  10       13.81       30.81      8.22 o 
   4   6  10        0.82       -0.88      6.16 o 
   6   6  10       15.72        6.16      5.81 o 
   8   6  10        0.00       -4.93      4.93 o 
  10   6  10       11.25       -4.11      6.16 o 
  12   6  10        3.67        1.03      5.81 o 
 -45   1  11        0.07       -6.16      8.22 o 
 -43   1  11       31.97       52.07      7.89 o 
 -41   1  11       14.04       18.49      9.24 o 
 -39   1  11       31.79       41.50      7.26 o 
 -37   1  11        5.30       20.54      5.81 o 
 -35   1  11       58.47       54.30     11.30 o 
 -33   1  11       42.58       56.51      5.81 o 
 -31   1  11     1114.06     1096.97     50.36 o 
 -29   1  11       26.39       24.73      5.81 o 
 -27   1  11     1454.44     1429.90     24.93 o 
 -25   1  11      144.47      147.83      8.74 o 
 -23   1  11       20.50       30.34      3.56 o 
 -21   1  11       33.79       63.68      3.85 o 
 -19   1  11        1.64        1.37      2.37 o 
 -17   1  11       37.39       39.63      2.42 o 
 -15   1  11      565.88      531.09      8.69 o 
 -13   1  11     1233.13     1183.16     19.77 o 
 -11   1  11     4852.04     5218.58     70.22 o 
  -9   1  11     1045.06     1137.53     16.18 o 
  -7   1  11     7130.56     7601.19    101.25 o 
  -5   1  11      553.94      561.96      8.45 o 
  -3   1  11     2099.32     2152.52     29.33 o 
  -1   1  11      575.82      684.20     17.30 o 
   1   1  11      158.29      199.44      5.06 o 
   3   1  11       57.16       77.14      4.23 o 
   5   1  11     3716.38     4108.33     64.25 o 
   7   1  11      283.75      249.08      9.10 o 
   9   1  11      171.51      182.74      4.81 o 
  11   1  11      220.12      258.95      6.16 o 
  13   1  11      265.42      217.95      9.72 o 
  15   1  11       23.70       20.80      3.27 o 
  17   1  11        4.40       -0.68      3.27 o 
  19   1  11        4.77        5.75      3.27 o 
  21   1  11      214.08      267.90      6.79 o 
  23   1  11        4.95       12.53      5.76 o 
  25   1  11      179.12      185.63      7.45 o 
  27   1  11        2.87        4.11      5.81 o 
  29   1  11       16.62        8.67      6.42 o 
  31   1  11        0.93       -4.11      8.22 o 
 -42   2  11        0.06       -0.23      6.42 o 
 -40   2  11        2.85        5.14      5.81 o 
 -38   2  11       11.62       26.71      7.19 o 
 -36   2  11       10.86        6.16      6.16 o 
 -34   2  11       87.76       88.47      5.93 o 
 -32   2  11       24.88       14.38      4.74 o 
 -30   2  11       28.82       23.16      4.23 o 
 -28   2  11      284.33      260.63      8.30 o 
 -26   2  11      407.97      386.10      9.84 o 
 -24   2  11      326.55      277.97     11.97 o 
 -22   2  11      564.96      557.69     13.39 o 
 -20   2  11       56.96       45.29      4.23 o 
 -18   2  11       93.86      117.90      5.44 o 
 -16   2  11      214.09      240.56      6.65 o 
 -14   2  11     3318.59     3351.52     45.82 o 
 -12   2  11        0.55        3.52      1.91 o 
 -10   2  11      392.79      452.82      7.82 o 
  -8   2  11     1440.16     1587.39     19.83 o 
  -6   2  11     7198.89     8101.18    107.53 o 
  -4   2  11      782.78      867.89     15.34 o 
  -2   2  11     2478.05     2498.10     40.01 o 
   0   2  11      506.66      589.01     11.03 o 
   2   2  11      868.33     1022.74     17.80 o 
   4   2  11     1300.50     1506.47     25.31 o 
   6   2  11      245.38      250.09      7.12 o 
   8   2  11      576.63      599.84     11.87 o 
  10   2  11      203.74      238.62     10.24 o 
  12   2  11      601.19      546.01     11.87 o 
  14   2  11      559.04      533.82     30.15 o 
  16   2  11      544.10      589.74     15.41 o 
  18   2  11       16.99       26.56      4.23 o 
  20   2  11      535.99      550.72     14.53 o 
  22   2  11       80.12       83.46     10.27 o 
  24   2  11      119.65      131.14      7.89 o 
  26   2  11       19.46       12.33      8.22 o 
  28   2  11        3.48        4.11      5.81 o 
  30   2  11        0.16       -5.81      5.81 o 
 -41   3  11        0.07       -2.28      6.42 o 
 -39   3  11        1.46        0.00      5.33 o 
 -37   3  11        1.33       -4.74      4.74 o 
 -35   3  11        9.38       13.87      4.11 o 
 -33   3  11       15.83       17.73      5.63 o 
 -31   3  11        0.33       -2.05      4.74 o 
 -29   3  11      141.71      123.76      7.86 o 
 -27   3  11       10.75       11.50      5.04 o 
 -25   3  11       31.27       28.57      4.23 o 
 -23   3  11      429.93      418.83     25.27 o 
 -21   3  11      135.60      131.42      6.26 o 
 -19   3  11       25.48       34.53      4.23 o 
 -17   3  11      239.99      234.89     13.72 o 
 -15   3  11       78.03       78.76      4.74 o 
 -13   3  11     1012.54      935.31     17.38 o 
 -11   3  11       21.27       32.51      2.60 o 
  -9   3  11      174.61      144.44      5.34 o 
  -7   3  11      195.17      165.34      9.92 o 
  -5   3  11     1025.65     1050.72     18.50 o 
  -3   3  11      162.91      213.09      6.26 o 
  -1   3  11      415.32      516.03     11.03 o 
   1   3  11      200.18      223.57      6.39 o 
   3   3  11      714.85      650.84     13.42 o 
   5   3  11       19.65        9.15      3.85 o 
   7   3  11     1153.49     1173.10     20.95 o 
   9   3  11      293.59      268.93      8.18 o 
  11   3  11      101.71      102.76      7.26 o 
  13   3  11       10.51        9.52      3.85 o 
  15   3  11      230.23      224.82      9.36 o 
  17   3  11      742.66      681.00     22.61 o 
  19   3  11      172.12      152.73     10.27 o 
  21   3  11       97.64       94.68      7.26 o 
  23   3  11        0.04        7.19      5.81 o 
  25   3  11       38.61       18.49      5.81 o 
  27   3  11        1.96        6.16      5.81 o 
 -38   4  11       11.15      -10.27     10.27 o 
 -36   4  11        0.00       -5.06      5.06 o 
 -34   4  11       46.47       52.81      5.34 o 
 -32   4  11        3.57       -1.03      6.52 o 
 -30   4  11       25.56       23.94      6.61 o 
 -28   4  11       10.48       14.38      5.81 o 
 -26   4  11       12.10        5.48      5.16 o 
 -24   4  11        1.79       -4.11      4.23 o 
 -22   4  11       18.59        6.16      6.16 o 
 -20   4  11        1.29       -3.08      5.81 o 
 -18   4  11       42.02       44.77      5.81 o 
 -16   4  11       93.22      104.73     14.38 o 
 -14   4  11      152.90      130.61     12.33 o 
 -12   4  11       11.17       12.33      5.81 o 
 -10   4  11        5.19        8.80      4.93 o 
  -8   4  11       77.97       94.55      7.26 o 
  -6   4  11        0.03        1.42      3.16 o 
  -4   4  11        1.31        3.36      3.85 o 
  -2   4  11        2.21        1.31      3.85 o 
   0   4  11        0.84       -3.85      3.85 o 
   2   4  11        7.65        9.34      4.62 o 
   4   4  11        3.64        5.42      3.85 o 
   6   4  11      164.39      149.78      6.26 o 
   8   4  11      354.35      346.74      9.49 o 
  10   4  11       34.82       28.76      5.81 o 
  12   4  11       23.47       35.98      5.81 o 
  14   4  11       35.99       42.01      6.16 o 
  16   4  11        1.84        8.51      4.93 o 
  18   4  11       16.17       14.38      5.81 o 
  20   4  11       38.08       37.57      6.42 o 
  22   4  11        0.68        0.00      5.81 o 
  24   4  11       12.50        8.67      6.42 o 
 -31   5  11       63.30       79.75      8.72 o 
 -29   5  11        7.59        1.60      6.42 o 
 -27   5  11        0.26      -10.27     10.27 o 
 -25   5  11        0.28       -4.11      8.22 o 
 -23   5  11       10.25        6.16     10.27 o 
 -21   5  11        1.04       -2.05      6.16 o 
 -19   5  11        3.58        3.08      5.81 o 
 -17   5  11       86.56       95.38     13.35 o 
 -15   5  11        9.46       20.23      9.24 o 
 -13   5  11      292.57      312.50     31.85 o 
 -11   5  11      109.33       90.80     11.30 o 
  -9   5  11       10.74       -5.81      5.81 o 
  -7   5  11       49.11       52.63      6.42 o 
  -5   5  11        8.01        0.00      8.22 o 
  -3   5  11       14.47       11.95      3.85 o 
  -1   5  11        0.57       -0.19      3.85 o 
   1   5  11       10.57        5.42      3.85 o 
   3   5  11       67.46       55.05      5.23 o 
   5   5  11       42.79       41.09      5.81 o 
   7   5  11       63.90       58.18      6.16 o 
   9   5  11       43.45       51.44      5.81 o 
  11   5  11        1.38        2.05      5.81 o 
  13   5  11        9.15        9.24      5.81 o 
  15   5  11        4.27        0.00      5.81 o 
  17   5  11        4.34        4.11      5.81 o 
 -22   6  11        4.43        6.16     10.27 o 
 -20   6  11        1.71        4.11     10.27 o 
 -18   6  11        5.04        6.16     10.27 o 
 -16   6  11        8.88       20.54     10.27 o 
 -14   6  11        0.01        8.22      8.22 o 
 -12   6  11       99.87       76.01     12.33 o 
 -10   6  11       18.56       20.54      7.26 o 
  -8   6  11        5.64       -0.23      6.42 o 
  -6   6  11        3.72       -5.81      5.81 o 
  -4   6  11        1.42        0.00     12.33 o 
  -2   6  11        0.09        2.05     10.27 o 
   0   6  11        3.63        2.05      8.22 o 
   2   6  11       13.93       24.65      8.22 o 
   4   6  11        0.05       -6.16      6.16 o 
   6   6  11       15.74       20.79      6.16 o 
   8   6  11        1.75       -3.08      5.81 o 
  10   6  11        3.90       -5.81      5.81 o 
 -44   0  12        5.25       18.49      8.22 o 
 -42   0  12        8.89       16.43     10.27 o 
 -40   0  12       11.81       12.33      8.22 o 
 -38   0  12        4.19       14.38      8.22 o 
 -36   0  12     2035.30     2198.47     63.75 o 
 -34   0  12        1.47       14.38      8.22 o 
 -32   0  12      199.93      226.00     14.38 o 
 -30   0  12      155.02      158.20     12.33 o 
 -28   0  12     2000.51     1917.20     55.54 o 
 -26   0  12       58.80       63.69      8.22 o 
 -24   0  12      267.14      271.22     12.33 o 
 -22   0  12        0.40       -3.08      3.08 o 
 -20   0  12     1663.29     1682.90     33.46 o 
 -18   0  12      418.52      495.59     12.33 o 
 -16   0  12    22284.48    24965.90    467.08 o 
 -14   0  12      180.79      210.73      7.26 o 
 -12   0  12    23358.31    26003.79    486.04 o 
 -10   0  12     1948.34     1916.29     37.11 o 
  -8   0  12       15.80        1.37      2.05 o 
  -6   0  12       29.22       17.89      9.24 o 
  -4   0  12     2007.86     2032.48     57.66 o 
  -2   0  12        4.22        4.11      4.11 o 
   0   0  12     2056.99     1811.85     51.47 o 
   2   0  12      247.28      300.00     12.33 o 
   4   0  12      384.28      530.20     16.44 o 
   6   0  12       50.97       54.46      4.36 o 
   8   0  12      397.56      506.98     21.58 o 
  10   0  12       42.10       48.82      5.14 o 
  12   0  12     2044.22     1954.02     32.07 o 
  14   0  12       21.18       15.07      3.56 o 
  16   0  12      205.73      194.92      6.26 o 
  18   0  12        0.01        0.00      3.56 o 
  20   0  12      134.34      187.39      6.65 o 
  22   0  12        0.13       -3.55      3.85 o 
  24   0  12       11.87        6.16      6.16 o 
  26   0  12       22.05       20.54      8.22 o 
 -45   1  12        2.70        6.16     10.27 o 
 -43   1  12        0.15       -3.08      5.81 o 
 -41   1  12        2.63        7.19      9.24 o 
 -39   1  12       29.20       30.95      5.81 o 
 -37   1  12       15.42       18.49      5.81 o 
 -35   1  12        2.42       13.35      5.81 o 
 -33   1  12      151.88      172.05      9.25 o 
 -31   1  12     1058.98     1061.91     23.95 o 
 -29   1  12      393.10      410.75     15.41 o 
 -27   1  12        0.63       -2.05      3.56 o 
 -25   1  12      676.22      645.22     13.05 o 
 -23   1  12      359.97      337.43      7.85 o 
 -21   1  12      183.12      191.09      5.93 o 
 -19   1  12      222.76      198.51      5.44 o 
 -17   1  12      135.88      155.49      3.91 o 
 -15   1  12     2532.73     2383.15     38.43 o 
 -13   1  12     6035.82     6103.48     81.64 o 
 -11   1  12     5208.60     5578.32     74.62 o 
  -9   1  12     2262.43     2289.78     31.65 o 
  -7   1  12      575.24      535.57      8.69 o 
  -5   1  12     6745.02     7153.44     95.19 o 
  -3   1  12     1257.80     1624.74     22.59 o 
  -1   1  12      191.73      164.34      3.91 o 
   1   1  12     2541.38     2888.12     45.97 o 
   3   1  12     2975.91     3259.31     51.53 o 
   5   1  12      532.88      537.81     10.68 o 
   7   1  12        3.51        5.14      2.63 o 
   9   1  12      868.87      908.52     16.62 o 
  11   1  12     1220.85     1327.79     22.55 o 
  13   1  12       65.87       94.53      4.74 o 
  15   1  12       87.34      102.20      5.44 o 
  17   1  12       22.99       23.87      5.99 o 
  19   1  12      124.71      132.50      5.34 o 
  21   1  12      280.42      301.09      7.65 o 
  23   1  12      422.34      498.59     13.39 o 
  25   1  12       17.86       17.76      5.06 o 
  27   1  12       23.43       38.26      6.42 o 
  29   1  12       41.07       44.83      6.42 o 
  31   1  12       80.57       84.23     12.33 o 
 -44   2  12        5.03        0.00     10.27 o 
 -42   2  12        1.76       13.70      6.42 o 
 -40   2  12        3.38       -5.14      5.81 o 
 -38   2  12        2.11        5.58     11.30 o 
 -36   2  12        6.26        6.72      3.85 o 
 -34   2  12        0.82       -0.88      8.22 o 
 -32   2  12      115.19      122.53      6.26 o 
 -30   2  12       52.95       66.30      4.74 o 
 -28   2  12      575.19      503.94     16.58 o 
 -26   2  12        4.49       -3.90      4.23 o 
 -24   2  12     2577.33     2685.28     44.35 o 
 -22   2  12     1112.15     1010.96     20.00 o 
 -20   2  12        3.36        1.17      3.67 o 
 -18   2  12       38.25       34.92      4.93 o 
 -16   2  12       18.87       27.65      3.17 o 
 -14   2  12      830.64      774.32     11.99 o 
 -12   2  12      151.78      136.35      3.61 o 
 -10   2  12      104.38       96.51      3.03 o 
  -8   2  12       64.30       78.70      3.35 o 
  -6   2  12     3069.00     3163.86     42.98 o 
  -4   2  12       10.89       19.38      4.08 o 
  -2   2  12     1551.09     1478.54     24.13 o 
   0   2  12        1.86        2.57      2.63 o 
   2   2  12      422.32      428.23      9.04 o 
   4   2  12      672.24      799.83     14.60 o 
   6   2  12     1025.00     1224.41     21.37 o 
   8   2  12        8.05        1.37      3.56 o 
  10   2  12        0.24       -2.99      2.99 o 
  12   2  12       43.77       44.75      4.74 o 
  14   2  12      425.44      429.05     10.23 o 
  16   2  12      756.91      769.69     18.89 o 
  18   2  12       73.94       76.19     11.30 o 
  20   2  12      224.14      234.09      9.36 o 
  22   2  12       14.22       20.54      5.81 o 
  24   2  12      220.23      220.90     10.17 o 
  26   2  12        3.33        1.03      7.19 o 
  28   2  12        3.56        5.14      5.81 o 
  30   2  12        1.32        0.00      5.81 o 
 -41   3  12        1.93       -6.42      6.42 o 
 -39   3  12       13.74       18.78      5.06 o 
 -37   3  12       15.59       17.80      4.74 o 
 -35   3  12        8.32        5.14      4.11 o 
 -33   3  12        4.26        1.44      4.23 o 
 -31   3  12       55.69       72.28      5.44 o 
 -29   3  12       11.27       17.12      4.74 o 
 -27   3  12        3.48        4.52      4.23 o 
 -25   3  12       94.47       95.99      5.44 o 
 -23   3  12       97.90      109.49      6.26 o 
 -19   3  12      930.48      799.86     25.73 o 
 -17   3  12       14.08        8.83      4.23 o 
 -15   3  12      538.48      549.60     13.84 o 
 -13   3  12        4.06       -1.03      4.36 o 
 -11   3  12      408.72      413.26      8.03 o 
  -9   3  12       13.51       10.66      2.42 o 
  -7   3  12        1.62        5.65      2.63 o 
  -5   3  12       76.32       89.39      5.06 o 
  -3   3  12      263.07      283.69      7.45 o 
  -1   3  12       89.12       99.76      5.11 o 
   1   3  12        1.18        2.05      2.63 o 
   3   3  12      101.07       87.86      5.06 o 
   5   3  12        5.61        2.05      3.56 o 
   7   3  12       26.05       31.64      4.55 o 
   9   3  12        2.85        8.22      4.84 o 
  11   3  12      145.40      133.92      7.84 o 
  15   3  12      127.04      132.52      8.72 o 
  17   3  12        0.00        8.22      5.81 o 
  19   3  12       32.28       38.80      8.22 o 
  21   3  12       30.30       26.71      7.19 o 
  23   3  12        6.30       -5.81      5.81 o 
  25   3  12        6.76        5.14      5.81 o 
  27   3  12        7.67       -3.08      5.81 o 
 -38   4  12        3.44       -5.44      5.44 o 
 -36   4  12       12.81        5.14      5.34 o 
 -34   4  12        9.01        6.60      4.31 o 
 -32   4  12       64.05       56.47      5.93 o 
 -30   4  12       57.13       57.81     10.10 o 
 -28   4  12        5.37        8.22      4.74 o 
 -26   4  12      208.57      214.95     11.30 o 
 -24   4  12      124.41      127.51      8.72 o 
 -22   4  12        0.81       -4.93      4.93 o 
 -20   4  12        0.13       -3.08      5.81 o 
 -18   4  12        4.24        5.14      5.81 o 
 -16   4  12      194.57      163.39      8.72 o 
 -14   4  12        8.14       -0.59     10.27 o 
 -12   4  12        0.08        6.16      5.81 o 
 -10   4  12       11.62       -2.05      8.22 o 
  -8   4  12       27.10       37.03      4.34 o 
  -6   4  12      308.70      285.96      7.70 o 
  -4   4  12        9.73       20.81      3.85 o 
  -2   4  12      355.64      369.88      9.21 o 
   0   4  12      104.31       89.32      8.22 o 
   2   4  12        1.31        4.48      3.85 o 
   4   4  12       68.78       62.04      4.74 o 
   6   4  12      159.85      156.00      6.65 o 
   8   4  12      165.75      161.78      7.12 o 
  10   4  12      101.17       93.58      7.26 o 
  12   4  12        0.29       -4.11      4.93 o 
  14   4  12        0.77       -4.11      4.93 o 
  16   4  12        9.36       14.38      5.81 o 
  18   4  12       31.10       30.95      5.81 o 
  20   4  12        1.45       -2.05      5.81 o 
  22   4  12        0.43       -5.81      5.81 o 
 -31   5  12        0.97        5.14      7.26 o 
 -29   5  12       13.19       16.43     10.27 o 
 -27   5  12        6.26        2.05     10.27 o 
 -25   5  12       36.34       33.49      6.42 o 
 -23   5  12        0.16       -5.81      5.81 o 
 -21   5  12       28.71       39.14      7.26 o 
 -19   5  12        3.73        3.08      5.81 o 
 -17   5  12       24.85       22.14      6.42 o 
 -15   5  12       13.94        7.19      5.81 o 
 -13   5  12        9.21        8.67      6.42 o 
 -11   5  12       12.44        0.00     10.27 o 
  -9   5  12        8.87       13.92      6.42 o 
  -7   5  12       19.57       17.35      6.42 o 
  -5   5  12        1.01       -4.11      8.22 o 
  -3   5  12        8.51        5.87      4.93 o 
  -1   5  12        1.42        0.37      3.85 o 
   1   5  12        4.16        2.47      4.23 o 
   3   5  12       15.10        7.81      4.23 o 
   5   5  12       10.88        9.39      4.93 o 
   7   5  12        2.43       -5.14     15.41 o 
   9   5  12       27.60       36.86      8.22 o 
  11   5  12       34.00       31.15     10.27 o 
  13   5  12        4.70       -1.03      9.24 o 
  15   5  12        0.05        0.00      5.81 o 
  17   5  12       57.95       48.47      7.26 o 
 -20   6  12       10.31       24.65     10.27 o 
 -18   6  12       37.96       30.81     10.27 o 
 -16   6  12       19.87       18.49     10.27 o 
 -14   6  12        4.81       -6.16      8.22 o 
 -12   6  12       27.80       47.69      7.89 o 
 -10   6  12        7.20        4.11      7.26 o 
  -8   6  12       14.94       16.43      7.26 o 
  -6   6  12        5.25        0.00      9.24 o 
  -4   6  12        9.34        2.05      8.22 o 
  -2   6  12        1.11       -8.22      8.22 o 
   0   6  12       66.74       53.41     12.33 o 
   4   6  12        4.44        3.08      5.81 o 
   6   6  12        0.00       -4.93      4.93 o 
   8   6  12       18.04       27.16      5.81 o 
  10   6  12        0.72       -5.81      5.81 o 
 -45   1  13        4.65        6.16      8.22 o 
 -43   1  13        3.33        6.62      6.42 o 
 -41   1  13       21.68       29.15      7.26 o 
 -39   1  13        0.73       -2.05      5.81 o 
 -37   1  13        0.00        2.05      7.19 o 
 -35   1  13       52.19       61.94      6.42 o 
 -33   1  13       57.33       81.16      7.26 o 
 -31   1  13       98.08      124.50      7.89 o 
 -29   1  13     2186.28     2250.03     45.09 o 
 -27   1  13       19.84       26.71      4.23 o 
 -25   1  13     1537.37     1499.31     25.71 o 
 -23   1  13       70.62       73.82      4.74 o 
 -21   1  13        3.52        8.22      3.56 o 
 -19   1  13        0.04       -2.05      3.39 o 
 -17   1  13     3419.93     3678.76     49.71 o 
 -15   1  13       10.38        5.34      2.31 o 
 -13   1  13     2796.74     2707.74     37.06 o 
 -11   1  13     1735.01     1899.06     26.48 o 
  -9   1  13     3460.18     3896.73     52.56 o 
  -7   1  13     1735.83     1971.61     27.52 o 
  -5   1  13    15090.67    16081.02    246.90 o 
  -3   1  13      457.38      405.02      6.89 o 
  -1   1  13     4597.94     4681.31     62.91 o 
   1   1  13      247.76      305.48      7.12 o 
   3   1  13     3733.99     3972.39     62.66 o 
   5   1  13      106.02       86.98      4.74 o 
   7   1  13     1742.76     1610.48     26.90 o 
   9   1  13       31.53       34.43      3.56 o 
  11   1  13        2.98        2.05      3.56 o 
  13   1  13        0.10       -3.56      3.56 o 
  15   1  13        0.04       -3.56      3.56 o 
  17   1  13       35.09       32.95      4.23 o 
  19   1  13      382.95      391.80      9.49 o 
  21   1  13       19.40       22.71      4.74 o 
  23   1  13      289.71      333.30     12.33 o 
  25   1  13        4.73        6.16      5.81 o 
  27   1  13       41.24       49.30      8.22 o 
  29   1  13        1.63       -2.05      8.22 o 
 -44   2  13        8.89        8.22      8.22 o 
 -42   2  13        9.69       18.49      7.26 o 
 -40   2  13        1.02        9.24      5.81 o 
 -38   2  13        6.22       10.27      5.81 o 
 -36   2  13        5.45        7.19      5.81 o 
 -34   2  13        6.48       -1.03      5.81 o 
 -32   2  13       24.27       22.27      4.74 o 
 -30   2  13      256.20      235.58      7.45 o 
 -28   2  13       37.28       33.98      4.74 o 
 -26   2  13       30.55       44.14      5.56 o 
 -24   2  13     3298.44     3235.29     60.97 o 
 -22   2  13      405.40      345.32     20.32 o 
 -20   2  13     1197.38     1192.34     20.55 o 
 -18   2  13      764.03      687.76     12.95 o 
 -16   2  13      439.38      445.06      9.68 o 
 -14   2  13       10.49        7.40      2.42 o 
 -12   2  13       57.38       65.17      3.85 o 
 -10   2  13      219.61      279.42      4.90 o 
  -8   2  13        5.32        8.22      1.57 o 
  -6   2  13     1190.82     1227.83     20.56 o 
  -4   2  13      730.25      682.02     12.23 o 
  -2   2  13     1806.20     1831.86     30.08 o 
   0   2  13     1128.06     1274.11     21.74 o 
   2   2  13      428.18      374.77      8.31 o 
   4   2  13       18.75        4.11      3.56 o 
   6   2  13      512.23      547.44     11.03 o 
   8   2  13       65.04       61.68      4.74 o 
  10   2  13        1.47       -3.56      3.56 o 
  12   2  13       28.84       29.12      3.96 o 
  14   2  13        0.18       -1.37      3.56 o 
  16   2  13      222.31      214.16      7.12 o 
  18   2  13       89.01       81.70      6.89 o 
  20   2  13       36.29       28.91      5.81 o 
  22   2  13       40.23       46.25      5.81 o 
  24   2  13       11.43        5.14      5.81 o 
  26   2  13       32.94       29.97     10.27 o 
  28   2  13        0.72       -2.05      5.81 o 
 -41   3  13        4.00        3.42      6.42 o 
 -39   3  13        0.54       -1.37      4.74 o 
 -37   3  13        8.85       14.67      6.85 o 
 -35   3  13        0.09       -3.17      3.85 o 
 -33   3  13       27.22       26.71      4.74 o 
 -31   3  13       77.84       79.30      5.44 o 
 -29   3  13      140.65      126.94      6.26 o 
 -27   3  13        5.37        5.14      4.23 o 
 -25   3  13      432.23      413.99     12.82 o 
 -23   3  13      230.34      200.95     20.73 o 
 -21   3  13      142.31      122.01     11.33 o 
 -19   3  13      291.74      222.45     11.27 o 
 -17   3  13      569.21      570.24     15.25 o 
 -15   3  13      565.23      490.92     19.52 o 
 -13   3  13        6.50       14.09      4.93 o 
 -11   3  13      421.28      388.48      7.29 o 
  -9   3  13      118.91       80.74      3.91 o 
  -7   3  13       46.96       39.58      3.85 o 
  -5   3  13       40.84       36.59      3.85 o 
  -3   3  13      177.05      227.77      6.71 o 
  -1   3  13       16.34        7.63      2.99 o 
   1   3  13       13.45       11.77      3.85 o 
   3   3  13       14.15       23.70      3.85 o 
   5   3  13       78.59       70.13      4.74 o 
   7   3  13       17.10       10.08      4.40 o 
   9   3  13       19.25       17.56      3.85 o 
  11   3  13        3.58        0.37      4.27 o 
  13   3  13        2.83       -2.74      3.56 o 
  15   3  13      284.78      283.54     10.17 o 
  17   3  13        9.96       11.30      5.81 o 
  19   3  13        4.96        1.03      5.81 o 
  21   3  13        0.42       -5.81      5.81 o 
  23   3  13       17.19        1.03      5.81 o 
  25   3  13       21.65        7.99     11.30 o 
 -38   4  13       42.24       36.51      5.34 o 
 -36   4  13        7.96        4.71      4.81 o 
 -34   4  13        0.37        1.61      5.06 o 
 -32   4  13       54.73       73.40      8.85 o 
 -30   4  13        4.03        1.37      4.74 o 
 -28   4  13       11.22       16.89      6.42 o 
 -26   4  13       77.24       85.08      7.89 o 
 -24   4  13       31.13       21.57      5.81 o 
 -22   4  13       51.19       48.30      5.81 o 
 -20   4  13       17.26        3.08      5.81 o 
 -18   4  13        0.57       -5.81      5.81 o 
 -16   4  13      151.77      147.47     19.52 o 
 -14   4  13      111.33      113.32      7.89 o 
 -12   4  13      346.82      314.86     12.33 o 
 -10   4  13       31.74       34.92      8.22 o 
  -8   4  13      272.51      234.75      7.85 o 
  -6   4  13        6.34        2.53      3.16 o 
  -4   4  13       52.40       65.96      4.44 o 
  -2   4  13       19.21       27.78      3.85 o 
   0   4  13        4.09        5.79      3.85 o 
   2   4  13       30.33       35.22      3.85 o 
   4   4  13      113.69      104.68      6.27 o 
   6   4  13      176.19      182.74      8.74 o 
   8   4  13       65.84       81.76      5.44 o 
  10   4  13        0.15        3.08      5.14 o 
  12   4  13        0.87       -1.76      5.14 o 
  14   4  13       29.87       26.86      5.81 o 
  16   4  13        7.18        7.19      5.81 o 
  18   4  13        2.97        7.19      5.81 o 
  20   4  13       10.79        4.11      6.16 o 
  22   4  13        3.38       -4.11      5.81 o 
 -31   5  13        0.77        8.22     10.27 o 
 -29   5  13        2.73       -4.11     10.27 o 
 -27   5  13       13.76        9.36      6.42 o 
 -25   5  13       21.17       15.41      5.81 o 
 -23   5  13       25.75       27.22      8.22 o 
 -21   5  13       16.78       14.15     11.30 o 
 -19   5  13        0.30       -5.81      5.81 o 
 -17   5  13       22.72       14.38      9.24 o 
 -15   5  13        4.27        2.05      5.81 o 
 -13   5  13       98.61      113.03      8.72 o 
 -11   5  13      112.48      119.48      8.72 o 
  -9   5  13        9.25        8.22      5.81 o 
  -7   5  13      146.31      131.74     11.30 o 
  -5   5  13       76.26       76.01     12.33 o 
  -3   5  13       25.53       28.76      4.93 o 
  -1   5  13        2.82       -0.37      3.85 o 
   1   5  13       56.33       70.36      5.06 o 
   3   5  13       28.71       29.05      4.74 o 
   5   5  13       19.26       19.52      5.81 o 
   7   5  13       28.37       32.14      5.81 o 
   9   5  13        1.61       -0.29      4.93 o 
  11   5  13       15.61       11.30      7.19 o 
  13   5  13        8.89        3.08      7.19 o 
  15   5  13       10.71        7.19      5.81 o 
 -20   6  13        1.94        2.05     10.27 o 
 -18   6  13        1.47        4.11     10.27 o 
 -16   6  13        0.06       -8.22      8.22 o 
 -14   6  13       54.17       70.68     11.30 o 
 -12   6  13       25.64        7.19      7.26 o 
 -10   6  13       11.17       14.38      7.26 o 
  -8   6  13       13.97        9.24      7.26 o 
  -6   6  13        0.25       -2.28      6.42 o 
  -4   6  13        5.22       -6.16     10.27 o 
  -2   6  13        0.28        2.05      8.22 o 
   0   6  13        1.72        4.11     10.27 o 
   2   6  13        0.08       -6.16      6.16 o 
   4   6  13        7.33        8.22      5.81 o 
   6   6  13        0.01        4.11      6.16 o 
   8   6  13       28.13       26.22      6.42 o 
 -44   0  14        1.48        2.05     10.27 o 
 -42   0  14       18.95       -6.16      8.22 o 
 -40   0  14        9.68       10.27      8.22 o 
 -38   0  14       34.27       34.92      8.22 o 
 -36   0  14       31.76       26.71      8.22 o 
 -34   0  14       89.32       94.50     10.27 o 
 -32   0  14       29.95       30.81      8.22 o 
 -30   0  14      677.91      783.02     26.72 o 
 -28   0  14      142.84      139.71     10.27 o 
 -26   0  14      574.94      536.39     18.50 o 
 -24   0  14      427.66      419.21     16.44 o 
 -22   0  14       37.93       59.36     10.27 o 
 -20   0  14       20.91       20.75      2.91 o 
 -18   0  14     2625.79     2908.30     75.16 o 
 -16   0  14      644.46      653.10     17.47 o 
 -14   0  14     5827.37     5552.52    105.91 o 
 -12   0  14      283.79      287.92      8.72 o 
  -8   0  14     1222.39     1221.83     34.97 o 
  -6   0  14     3621.20     3657.56    172.18 o 
  -4   0  14      404.07      421.30     14.39 o 
  -2   0  14     8268.18     8601.02    231.96 o 
   0   0  14       80.05       39.03      6.16 o 
   2   0  14      898.39      923.12     28.78 o 
   4   0  14       12.26       30.81      6.16 o 
   6   0  14     8668.13     8366.90    225.46 o 
   8   0  14       33.32       51.36      6.16 o 
  10   0  14     2078.24     2195.16     61.72 o 
  12   0  14       88.63       81.16      5.81 o 
  14   0  14     1385.81     1352.91     29.08 o 
  16   0  14       11.69        6.16      4.36 o 
  18   0  14       33.01       38.29      4.93 o 
  20   0  14        0.99       -4.11      6.16 o 
  22   0  14       39.55       55.47      8.22 o 
  24   0  14       30.48       30.81      8.22 o 
  26   0  14      402.32      474.63     20.55 o 
 -45   1  14       13.52       20.54      7.26 o 
 -43   1  14        0.83        1.03      5.81 o 
 -41   1  14        1.84       14.38      5.81 o 
 -39   1  14        1.17        4.11      5.81 o 
 -37   1  14        6.45        8.22      5.81 o 
 -35   1  14       65.63       76.12      9.24 o 
 -33   1  14      233.49      225.06      9.36 o 
 -31   1  14      922.14      946.67     21.80 o 
 -29   1  14        1.49       -0.88      8.22 o 
 -27   1  14       10.67       10.07      4.23 o 
 -25   1  14     1312.64     1299.64     22.56 o 
 -23   1  14      858.26      898.24     16.62 o 
 -21   1  14      388.63      430.63      9.49 o 
 -19   1  14      377.04      351.02      7.85 o 
 -17   1  14      795.06      777.91     11.79 o 
 -15   1  14       30.88       27.83      3.26 o 
 -13   1  14     2110.10     2162.24     29.82 o 
 -11   1  14     6837.29     7400.59     98.73 o 
  -9   1  14      948.43      992.25     14.88 o 
  -7   1  14      516.46      452.94      7.66 o 
  -5   1  14     2271.02     2208.21     35.25 o 
  -3   1  14      183.05      175.30      4.85 o 
  -1   1  14      428.08      404.87      9.20 o 
   1   1  14        0.66        1.80      2.63 o 
   3   1  14      239.33      237.89      8.12 o 
   5   1  14      779.73      768.79     14.24 o 
   7   1  14      130.30      152.72      5.93 o 
   9   1  14      756.37      782.31     14.24 o 
  11   1  14       54.48       45.79      4.50 o 
  13   1  14       40.78       35.10      3.85 o 
  15   1  14        0.39       -0.68      3.56 o 
  17   1  14      137.23      129.32      5.93 o 
  19   1  14       88.83       96.91      5.93 o 
  21   1  14       55.39       71.59      4.74 o 
  23   1  14       93.85      108.11      7.89 o 
  25   1  14        9.86        5.14      5.81 o 
  27   1  14       51.38       51.36     10.27 o 
  29   1  14       87.52      108.88     12.33 o 
 -44   2  14        0.06        2.05      8.22 o 
 -42   2  14       14.22       16.43     10.27 o 
 -40   2  14       11.38       13.35      5.81 o 
 -38   2  14        5.15       11.30      5.81 o 
 -36   2  14        0.60        1.47      4.93 o 
 -34   2  14       36.99       25.92      5.81 o 
 -32   2  14        5.03        0.82      4.23 o 
 -30   2  14       35.06       33.67      4.74 o 
 -28   2  14      122.36      107.92      6.26 o 
 -26   2  14      194.78      211.99     12.68 o 
 -24   2  14      293.01      289.16     13.21 o 
 -22   2  14     2297.18     2245.77     37.21 o 
 -18   2  14      473.46      438.52     15.80 o 
 -16   2  14        0.12        0.88      2.99 o 
 -14   2  14      148.60      160.26      4.54 o 
 -12   2  14       29.55       31.12      2.42 o 
 -10   2  14      138.16      107.11      3.30 o 
  -8   2  14      236.02      265.91      6.03 o 
  -6   2  14     1340.83     1109.20     19.37 o 
  -4   2  14      328.72      355.38      8.13 o 
  -2   2  14       49.91       54.23      7.46 o 
   0   2  14      360.75      400.19      9.04 o 
   2   2  14      307.97      267.15      7.12 o 
   4   2  14       10.63       24.18      3.56 o 
   6   2  14      510.82      454.80     10.23 o 
   8   2  14       30.90       29.67      3.56 o 
  10   2  14        0.98       -3.56      3.56 o 
  12   2  14       89.34       91.79      5.44 o 
  14   2  14       10.10        3.74      5.24 o 
  16   2  14        0.61       -0.93      3.85 o 
  18   2  14        0.57       -3.85      3.85 o 
  20   2  14       76.91       90.39      7.26 o 
  22   2  14      342.66      327.98     11.62 o 
  24   2  14        0.33       -4.93      4.93 o 
  26   2  14        6.77        4.11      5.81 o 
  28   2  14        1.68       -2.05      5.81 o 
 -41   3  14        4.26        7.99      6.42 o 
 -39   3  14       21.01       25.34      5.93 o 
 -37   3  14        9.85        3.08      5.81 o 
 -35   3  14        0.77       -0.68      4.74 o 
 -33   3  14       94.92      105.76      6.65 o 
 -31   3  14      185.62      210.16      9.06 o 
 -29   3  14       22.02       19.86      4.74 o 
 -27   3  14       82.63       78.78      5.44 o 
 -25   3  14        3.32        2.43      3.85 o 
 -23   3  14      291.28      253.01     10.82 o 
 -21   3  14      209.08      212.84     11.34 o 
 -19   3  14      112.56      127.52      6.65 o 
 -17   3  14      117.47      101.96     12.33 o 
 -15   3  14        7.47        9.24      5.81 o 
 -13   3  14     1101.20     1057.80     24.71 o 
 -11   3  14       59.13       55.49      3.49 o 
  -9   3  14       10.21       19.47      3.26 o 
  -7   3  14       42.13       55.99      3.85 o 
  -5   3  14        8.20       12.33      3.85 o 
  -3   3  14      213.96      193.20      6.26 o 
  -1   3  14       24.94       40.80      3.85 o 
   1   3  14        5.90       19.29      3.85 o 
   3   3  14        0.31       -3.56      3.56 o 
   5   3  14      275.91      253.46      7.45 o 
   7   3  14       15.05       15.50      3.85 o 
   9   3  14        2.87        4.11      3.85 o 
  11   3  14       49.97       42.94      4.79 o 
  13   3  14        2.36       -0.37      3.85 o 
  15   3  14        3.64       -0.59      4.93 o 
  17   3  14       13.95       16.43      5.81 o 
  19   3  14       34.81       19.52      5.81 o 
  21   3  14        6.84        6.16      5.81 o 
  23   3  14        3.83        2.05      5.81 o 
  25   3  14        3.03        2.05      6.16 o 
 -38   4  14       14.13       22.60      5.14 o 
 -36   4  14       33.33       44.72      8.34 o 
 -34   4  14       83.89       74.46      6.65 o 
 -32   4  14        5.65       13.89     13.35 o 
 -30   4  14       22.41       16.66      7.19 o 
 -28   4  14      139.25      130.53      8.36 o 
 -26   4  14      225.67      238.47     10.82 o 
 -24   4  14       26.77       20.54      5.81 o 
 -22   4  14        0.01       -4.11     10.27 o 
 -20   4  14      104.44      112.20      8.72 o 
 -18   4  14      132.86      118.40     12.33 o 
 -16   4  14      295.68      277.70     17.46 o 
 -14   4  14        0.51       -2.05      5.81 o 
 -12   4  14      656.03      599.21     17.44 o 
 -10   4  14      173.65      187.05     10.17 o 
  -8   4  14       60.33       67.57      5.44 o 
  -6   4  14       13.92       14.26      3.85 o 
  -4   4  14       36.14       32.97      4.38 o 
  -2   4  14        0.00       -2.99      3.85 o 
   0   4  14       47.32       35.75      3.85 o 
   2   4  14       40.97       36.29      5.49 o 
   4   4  14        2.73        8.96      3.85 o 
   6   4  14        2.42        5.23      4.62 o 
   8   4  14        1.95       -1.68      3.85 o 
  10   4  14        2.77        0.00      8.22 o 
  12   4  14        2.06       -2.05      4.36 o 
  14   4  14       16.78       19.52      5.81 o 
  16   4  14        7.54        3.08      5.81 o 
  18   4  14        0.22       -2.05      6.16 o 
  20   4  14       10.96       10.27      5.81 o 
 -31   5  14       23.37       24.65     12.33 o 
 -29   5  14        2.66        5.14      7.26 o 
 -27   5  14      104.68      114.14     12.33 o 
 -25   5  14       10.00        5.14      7.19 o 
 -23   5  14       21.59       26.71      7.26 o 
 -21   5  14        1.28       -3.08      5.81 o 
 -19   5  14       79.79       82.20      9.24 o 
 -17   5  14        0.61       -2.05     10.27 o 
 -15   5  14       62.90       78.28      7.26 o 
 -13   5  14        0.07       -7.19      7.19 o 
 -11   5  14       45.46       47.91      7.89 o 
  -9   5  14       83.39       87.65      7.89 o 
  -7   5  14      462.13      471.63     15.98 o 
  -5   5  14       25.00       22.60     10.27 o 
  -3   5  14       52.87       58.95      6.42 o 
  -1   5  14        0.68       -3.85      3.85 o 
   1   5  14        3.37        0.00      3.85 o 
   3   5  14       30.93       31.23      5.06 o 
   5   5  14       15.14       15.41      5.81 o 
   7   5  14        0.19        0.00      4.36 o 
   9   5  14       14.45        9.24      5.81 o 
  11   5  14       22.22       30.11      5.81 o 
  13   5  14       26.23       17.35     10.27 o 
  15   5  14        2.17       -5.14      5.81 o 
 -20   6  14        3.52      -10.27     10.27 o 
 -18   6  14        1.57        2.05      7.26 o 
 -16   6  14        0.88       -3.08     13.35 o 
 -14   6  14        1.04        1.03      7.26 o 
 -12   6  14        0.61       -3.08      7.26 o 
 -10   6  14       65.02       74.10      9.24 o 
  -8   6  14        9.63        2.05      7.26 o 
  -6   6  14        0.07       -1.37     12.33 o 
  -4   6  14       15.59       12.33     10.27 o 
  -2   6  14       27.33       36.98     10.27 o 
   0   6  14        0.90       -4.11     10.27 o 
   2   6  14       12.20       18.49      8.22 o 
   4   6  14        4.13        2.05      6.16 o 
   6   6  14       26.11       36.52      6.42 o 
 -45   1  15        4.90        0.00      5.06 o 
 -43   1  15        0.28        9.24      5.81 o 
 -41   1  15       10.21       12.55      7.19 o 
 -39   1  15        1.56       -2.05      6.16 o 
 -37   1  15       20.34       15.41      7.19 o 
 -35   1  15        0.00       -2.35      5.14 o 
 -33   1  15      197.48      206.49      8.72 o 
 -31   1  15      180.56      192.76     11.30 o 
 -29   1  15       24.06       26.71      5.81 o 
 -27   1  15        7.23       15.41      4.23 o 
 -25   1  15      303.35      285.62      8.30 o 
 -23   1  15     2010.67     1963.83     33.24 o 
 -21   1  15       39.32       53.28      4.87 o 
 -19   1  15      114.67      131.09      5.06 o 
 -17   1  15      178.46      171.45      5.44 o 
 -15   1  15      185.03      189.49      4.54 o 
 -13   1  15     1338.83     1445.56     20.81 o 
 -11   1  15     1127.88     1055.08     15.91 o 
  -9   1  15     1008.07      987.41     14.88 o 
  -7   1  15       17.97       39.00      4.15 o 
  -5   1  15      195.70      165.93      5.06 o 
  -3   1  15     7081.55     6638.91    103.02 o 
  -1   1  15        3.94        5.04      2.37 o 
   1   1  15      204.31      210.29      5.93 o 
   3   1  15       23.62       23.44      3.56 o 
   5   1  15      389.22      428.58      9.49 o 
   7   1  15        9.13       12.33      3.56 o 
   9   1  15      172.10      193.39      6.65 o 
  11   1  15        0.69       -3.56      3.56 o 
  13   1  15      552.51      580.96     11.86 o 
  15   1  15       19.62       13.28      3.61 o 
  17   1  15      184.08      172.72      7.23 o 
  19   1  15        6.83       -2.43      3.85 o 
  21   1  15        6.08        8.90      4.74 o 
  23   1  15        9.14        9.24      5.81 o 
  25   1  15       38.81       41.19      5.81 o 
  27   1  15        7.53       18.49      8.22 o 
 -44   2  15        7.09       13.35      7.26 o 
 -42   2  15       28.11       31.88      7.26 o 
 -40   2  15        2.58        2.05      5.81 o 
 -38   2  15       16.09       22.60      8.22 o 
 -36   2  15        0.13        1.17      6.16 o 
 -34   2  15        2.36        0.00      5.81 o 
 -32   2  15       18.64       24.71      4.74 o 
 -30   2  15      126.16      110.42      5.93 o 
 -28   2  15      123.25      108.91      6.26 o 
 -26   2  15       35.18       31.53      4.74 o 
 -24   2  15     3325.09     3361.92     53.88 o 
 -22   2  15      871.41      843.38     16.19 o 
 -20   2  15        0.36        0.68      3.56 o 
 -18   2  15      316.39      321.85      8.13 o 
 -16   2  15      820.87      830.70     16.42 o 
 -14   2  15        0.01       -1.23      2.42 o 
 -12   2  15        5.81        8.42      2.42 o 
 -10   2  15      188.09      204.50      5.98 o 
  -8   2  15      329.60      291.65      6.62 o 
  -6   2  15      223.71      231.02      6.26 o 
  -4   2  15     2206.48     2508.01     40.36 o 
  -2   2  15      686.31      749.31     14.60 o 
   0   2  15        0.39        0.88      3.11 o 
   2   2  15      551.81      453.63     14.40 o 
   4   2  15       35.18       43.21      3.56 o 
   6   2  15      350.38      372.63      9.49 o 
   8   2  15        4.98        7.53      3.56 o 
  10   2  15       56.67       53.06      6.21 o 
  12   2  15       11.74        6.85      3.56 o 
  14   2  15       14.78       20.98      4.74 o 
  16   2  15       14.98       11.64      4.74 o 
  18   2  15       30.70       34.50      5.23 o 
  20   2  15       10.99        0.00      5.81 o 
  22   2  15        0.95       -5.81      5.81 o 
  24   2  15       13.28        0.00      5.81 o 
  26   2  15        1.85        2.05      5.81 o 
 -41   3  15        3.65        4.11      6.42 o 
 -39   3  15       32.93       57.81      7.26 o 
 -37   3  15       19.85       19.52      5.81 o 
 -35   3  15        0.19        2.05      4.74 o 
 -33   3  15       32.00       38.01      5.06 o 
 -31   3  15       29.28       25.52      4.74 o 
 -29   3  15       21.09       15.07      4.74 o 
 -27   3  15      457.42      412.04     12.85 o 
 -25   3  15       96.42       76.07      7.26 o 
 -23   3  15       46.73       39.07      5.06 o 
 -21   3  15     1340.25     1259.68     41.12 o 
 -19   3  15     2943.05     2925.46     58.93 o 
 -17   3  15     1066.11     1096.92     25.41 o 
 -15   3  15       62.61       72.95      7.26 o 
 -13   3  15      238.49      237.55      9.50 o 
 -11   3  15        2.83        1.33      3.17 o 
  -9   3  15      475.66      498.55     12.46 o 
  -7   3  15       29.94       44.90      3.85 o 
  -5   3  15      191.64      186.78      6.26 o 
  -3   3  15      195.88      162.21      6.26 o 
  -1   3  15        0.58        2.24      3.85 o 
   1   3  15       60.02       41.12      3.85 o 
   3   3  15      690.22      665.54     13.41 o 
   5   3  15       35.86       50.80      4.74 o 
   7   3  15      496.88      500.94     14.91 o 
   9   3  15       73.80       68.18      7.35 o 
  11   3  15        5.69        4.11      3.85 o 
  13   3  15        0.02       -2.26      4.23 o 
  15   3  15       99.27       95.54      7.26 o 
  17   3  15        2.27       -3.08      5.81 o 
  19   3  15        6.16        4.11      5.81 o 
  21   3  15        4.48       -2.05      6.16 o 
  23   3  15        0.44       -8.22      8.22 o 
 -38   4  15       26.26       35.75      5.93 o 
 -36   4  15       22.25       19.52      7.26 o 
 -34   4  15       27.46       41.50      7.26 o 
 -32   4  15       11.14        7.99      6.42 o 
 -30   4  15      169.59      155.28      9.36 o 
 -28   4  15        3.52        1.03      7.19 o 
 -26   4  15       78.92      100.71      8.72 o 
 -24   4  15        1.45       -5.81      5.81 o 
 -22   4  15        4.27        6.16      5.81 o 
 -20   4  15      159.29      162.46     10.27 o 
 -18   4  15        5.17       -5.81      5.81 o 
 -16   4  15      193.58      192.54     10.17 o 
 -14   4  15       93.43       93.18      8.72 o 
 -12   4  15       12.35       18.49      8.22 o 
 -10   4  15        3.49        8.22      6.16 o 
  -8   4  15      142.97      150.99      6.92 o 
  -6   4  15      237.87      231.55      7.45 o 
  -4   4  15        1.06       10.46      3.85 o 
  -2   4  15       24.94       40.25      4.23 o 
   0   4  15      364.73      344.78      8.91 o 
   2   4  15      131.62      114.05      6.26 o 
   4   4  15        3.33        7.28      3.85 o 
   6   4  15       52.01       62.58      5.06 o 
   8   4  15        3.37        3.70      6.20 o 
  10   4  15        7.88        8.51      5.14 o 
  12   4  15       22.36       26.71      7.19 o 
  14   4  15        1.85        0.88      4.93 o 
  16   4  15        3.36        4.11      5.81 o 
  18   4  15        5.53        8.22      5.81 o 
 -31   5  15       40.91       70.89      8.72 o 
 -29   5  15       42.83       42.04      7.89 o 
 -27   5  15       50.14       63.68      8.72 o 
 -25   5  15        0.48       -3.20     10.27 o 
 -23   5  15        0.30       -4.11      5.81 o 
 -21   5  15       41.00       44.19      7.26 o 
 -19   5  15        5.47        8.22      8.22 o 
 -17   5  15       58.47       69.32      8.22 o 
 -15   5  15       73.49       87.61      8.72 o 
 -13   5  15        6.78       -5.25      6.42 o 
 -11   5  15       19.28        4.79      6.42 o 
  -9   5  15      254.24      258.18     11.62 o 
  -7   5  15      216.85      209.64     15.41 o 
  -5   5  15      108.73      125.32     12.33 o 
  -3   5  15        1.85       -0.29      5.14 o 
  -1   5  15        1.15       -3.17      3.85 o 
   1   5  15        0.73        0.19      3.85 o 
   3   5  15        0.77        2.36      4.44 o 
   5   5  15       24.57       30.95      5.81 o 
   7   5  15        0.46       -0.59     11.30 o 
   9   5  15        0.66        4.11      5.81 o 
  11   5  15       20.26       17.46      5.81 o 
  13   5  15       38.17       48.47      7.26 o 
 -20   6  15        0.58      -10.27     10.27 o 
 -18   6  15        4.73       -7.26      7.26 o 
 -16   6  15       10.02        8.22      7.26 o 
 -14   6  15        0.49        8.22      7.26 o 
 -12   6  15       22.40       16.25      9.24 o 
 -10   6  15        0.53        0.00      7.26 o 
  -8   6  15        3.60       -6.42      6.42 o 
  -6   6  15       52.61       39.14      8.72 o 
  -4   6  15        0.23       -8.22     10.27 o 
  -2   6  15       19.11       18.49     10.27 o 
   0   6  15       31.04       47.25     12.33 o 
   2   6  15       16.97       18.49      8.22 o 
   4   6  15       12.66        6.16      5.81 o 
 -44   0  16        0.01       -8.22      8.22 o 
 -42   0  16        1.51       -6.16      8.22 o 
 -40   0  16       29.19       32.87     10.27 o 
 -38   0  16        0.25       -8.22      8.22 o 
 -36   0  16       99.50      106.83     10.27 o 
 -34   0  16       13.48        8.22      8.22 o 
 -32   0  16      649.75      610.36     22.61 o 
 -30   0  16      184.56      203.40     12.33 o 
 -28   0  16     1067.47     1046.37     32.89 o 
 -26   0  16      195.10      207.51     12.33 o 
 -24   0  16        6.65       20.54      6.16 o 
 -22   0  16       81.36       62.96      4.93 o 
 -20   0  16      138.99      175.11      6.42 o 
 -18   0  16       96.92      110.98      5.81 o 
 -16   0  16     3462.94     3466.57     67.02 o 
 -14   0  16       97.29      104.05      4.93 o 
 -12   0  16       16.06       20.75      2.91 o 
 -10   0  16      314.72      339.06     12.33 o 
  -6   0  16      731.71      705.15     15.99 o 
  -4   0  16     1307.21     1326.57     39.08 o 
  -2   0  16       17.15        8.22      6.16 o 
   0   0  16      744.14      641.34     20.56 o 
   2   0  16        5.80        0.00      4.11 o 
   4   0  16       31.62       67.79      8.22 o 
   6   0  16        1.49       -4.11      4.11 o 
   8   0  16      529.69      587.74     20.55 o 
  10   0  16        3.72        4.11      6.16 o 
  12   0  16      796.36      756.35     24.66 o 
  14   0  16        6.81       18.49      6.16 o 
  16   0  16       97.23       90.39     10.27 o 
  18   0  16        0.00       -6.16      6.16 o 
  20   0  16        4.31        6.16      6.16 o 
  22   0  16        9.61        2.05      8.22 o 
  24   0  16      188.78      205.45     14.38 o 
  26   0  16        0.07        4.11      8.22 o 
 -45   1  16        3.69        2.74      6.42 o 
 -43   1  16        3.85        2.05      9.24 o 
 -41   1  16        0.11       -2.05      5.81 o 
 -39   1  16       16.66       12.33      5.81 o 
 -37   1  16      120.81      136.81      8.72 o 
 -35   1  16      147.70      144.91      7.26 o 
 -33   1  16      137.64      137.00      7.26 o 
 -31   1  16        2.35        2.93      4.93 o 
 -29   1  16       10.87       13.21      8.22 o 
 -27   1  16       19.13       11.95      3.85 o 
 -25   1  16      104.91      111.33      5.44 o 
 -23   1  16      585.24      567.52     11.43 o 
 -21   1  16      813.55      732.01     15.07 o 
 -19   1  16       63.11       64.03      4.23 o 
 -17   1  16      821.04      827.69     15.00 o 
 -15   1  16     2055.95     2110.17     29.31 o 
 -13   1  16      727.76      767.11     11.79 o 
 -11   1  16      260.84      273.67      5.58 o 
  -9   1  16      789.80      877.96     13.08 o 
  -7   1  16      969.81      916.80     14.11 o 
  -5   1  16     1905.44     1770.92     28.84 o 
  -3   1  16      130.64      144.04      5.06 o 
  -1   1  16      180.44      172.71      5.60 o 
   1   1  16       51.35       77.72      4.74 o 
   3   1  16       44.23       48.28      3.85 o 
   5   1  16       43.63       76.86      4.74 o 
   7   1  16        0.18        0.68      3.56 o 
   9   1  16        0.05       -2.74      3.56 o 
  11   1  16       38.67       56.02      4.23 o 
  13   1  16       82.14       89.03      4.74 o 
  15   1  16      150.17      140.72      6.26 o 
  17   1  16        3.46        2.05      4.84 o 
  19   1  16       12.31       12.33      4.74 o 
  21   1  16        1.38       -4.74      4.74 o 
  23   1  16       61.89       52.57      7.26 o 
  25   1  16       28.62       18.49      5.81 o 
  27   1  16       56.83       57.52     10.27 o 
 -44   2  16       33.40       44.04      7.89 o 
 -42   2  16        5.02       11.41      6.42 o 
 -40   2  16        2.66       -0.59     11.30 o 
 -38   2  16       24.28       34.18      5.81 o 
 -36   2  16        2.89        7.19      5.81 o 
 -34   2  16        0.01        3.08      5.81 o 
 -32   2  16        0.01        2.05      4.23 o 
 -30   2  16       15.67       12.33      4.23 o 
 -28   2  16      149.31      132.15      6.26 o 
 -26   2  16      997.21      977.65     18.17 o 
 -24   2  16     1915.51     1792.02     30.46 o 
 -22   2  16      118.09      126.36      8.72 o 
 -20   2  16     1360.37     1355.52     23.68 o 
 -18   2  16      169.34      194.17     18.65 o 
 -16   2  16       15.50       22.00      3.35 o 
 -14   2  16       23.53       28.16      2.60 o 
 -12   2  16       50.34       45.17      4.23 o 
 -10   2  16        1.39       -2.05      3.39 o 
  -8   2  16     1153.78     1127.50     16.94 o 
  -6   2  16     1068.88     1046.70     18.18 o 
  -4   2  16      334.27      316.10      7.85 o 
  -2   2  16       45.05       65.59      3.91 o 
   0   2  16      693.63      709.95     13.42 o 
   2   2  16        1.68        2.05      3.39 o 
   4   2  16       94.97       84.24      5.33 o 
   6   2  16        2.71        4.79      3.56 o 
   8   2  16       43.81       46.68      4.23 o 
  10   2  16       19.71       11.64      3.56 o 
  12   2  16       72.32       83.28      4.74 o 
  14   2  16        7.78        4.11      4.23 o 
  16   2  16       48.63       42.06      4.74 o 
  18   2  16       23.47       14.38      4.74 o 
  20   2  16      115.44      103.76      7.26 o 
  22   2  16       32.38       33.00      5.81 o 
  24   2  16        0.50        2.05      5.81 o 
  26   2  16        2.77       -6.16     10.27 o 
 -41   3  16        1.12       10.27      7.26 o 
 -39   3  16        7.55        7.19      9.24 o 
 -37   3  16       14.40       30.95      5.81 o 
 -35   3  16       16.41       22.19      5.06 o 
 -33   3  16       73.61       91.95      6.26 o 
 -31   3  16       63.92       80.16      5.93 o 
 -29   3  16       15.10       15.75      4.74 o 
 -27   3  16        9.79       14.79      4.23 o 
 -25   3  16        3.22        3.08      3.35 o 
 -23   3  16      177.18      186.08     10.17 o 
 -21   3  16      761.19      705.81     45.22 o 
 -19   3  16       38.77       49.62     21.57 o 
 -17   3  16     2463.75     2483.83     51.63 o 
 -15   3  16      856.28      783.47     20.35 o 
 -13   3  16      212.93      196.04      7.84 o 
 -11   3  16      118.59      119.35      5.69 o 
  -9   3  16      522.00      544.93     11.96 o 
  -7   3  16       18.05       17.67      3.85 o 
  -5   3  16      210.07      239.86      6.92 o 
  -3   3  16      129.72      142.08      5.69 o 
  -1   3  16      159.86      144.85      6.26 o 
   1   3  16        2.88        9.90      3.85 o 
   3   3  16      616.88      620.65     13.05 o 
   5   3  16      490.53      492.88     11.03 o 
   7   3  16        7.96       12.14      4.31 o 
   9   3  16       22.71       22.27      4.74 o 
  11   3  16        3.62       -2.61      3.85 o 
  13   3  16       25.31       13.01      4.74 o 
  15   3  16        2.47        0.59      4.93 o 
  17   3  16        4.32        7.19      5.81 o 
  19   3  16       16.71       20.54      5.81 o 
  21   3  16        3.85        2.05      8.22 o 
  23   3  16        4.02       -8.22      8.22 o 
 -38   4  16       21.61       19.52      7.26 o 
 -36   4  16       88.24      102.17     12.33 o 
 -34   4  16       41.60       51.52     13.35 o 
 -32   4  16       20.51       21.57      7.26 o 
 -30   4  16       97.18      116.08      8.72 o 
 -28   4  16      221.63      226.75     14.38 o 
 -26   4  16      221.03      239.90     10.82 o 
 -24   4  16       12.21       16.43      5.81 o 
 -22   4  16      176.85      161.37     14.38 o 
 -20   4  16       48.65       56.51      7.26 o 
 -18   4  16      109.19      130.66      8.72 o 
 -16   4  16      161.72      149.48      9.36 o 
 -14   4  16        2.28        4.34      7.19 o 
 -12   4  16     1170.92     1150.17     27.62 o 
 -10   4  16      602.40      600.13     17.44 o 
  -8   4  16       53.46       60.73      5.44 o 
  -6   4  16     1017.45     1030.30     23.14 o 
  -4   4  16      105.02      136.95     13.88 o 
  -2   4  16      309.41      305.27      8.65 o 
   0   4  16       11.48        8.03      3.85 o 
   2   4  16        2.47       -1.49      3.85 o 
   4   4  16        0.00        1.87      3.85 o 
   6   4  16      200.77      202.45      7.45 o 
   8   4  16       28.84       30.30      7.14 o 
  10   4  16        4.91        4.40      5.14 o 
  12   4  16       36.84       42.01      6.16 o 
  14   4  16       61.31       63.95      7.26 o 
  16   4  16        0.95        1.03      7.19 o 
  18   4  16        2.98       -5.14      5.81 o 
 -31   5  16        4.04       -8.45     11.30 o 
 -29   5  16       12.11       14.38      7.26 o 
 -27   5  16        7.74       15.06      6.42 o 
 -25   5  16       17.04       12.33      7.26 o 
 -23   5  16        4.00       14.38      7.26 o 
 -21   5  16       86.18       74.01      8.72 o 
 -19   5  16       18.29       34.37     13.35 o 
 -17   5  16        6.45        0.23      6.42 o 
 -15   5  16        0.39       -2.05      6.42 o 
 -13   5  16        3.99       -7.19      7.26 o 
 -11   5  16        4.95       -5.14      5.81 o 
  -9   5  16       36.91       32.50      7.89 o 
  -7   5  16        1.01        3.20      6.42 o 
  -5   5  16       81.82       71.90     12.33 o 
  -3   5  16       32.21       31.22      6.42 o 
  -1   5  16        8.55        6.57      4.23 o 
   1   5  16       26.20       34.90      5.06 o 
   3   5  16        5.72        9.59      4.74 o 
   5   5  16        0.25        5.14      5.81 o 
   7   5  16       32.48       40.01      6.16 o 
   9   5  16       20.71       24.97      5.81 o 
  11   5  16        0.57       -2.05      5.81 o 
  13   5  16       11.55       18.49      8.22 o 
 -20   6  16        0.35      -10.27     10.27 o 
 -18   6  16       57.50       57.41      8.72 o 
 -16   6  16       24.12       23.90      7.89 o 
 -14   6  16       14.10        1.03      7.26 o 
 -12   6  16        8.20       -1.03      9.24 o 
 -10   6  16        5.87        6.16      7.26 o 
  -8   6  16        0.05       -4.11      7.26 o 
  -6   6  16        1.83       -7.19      7.26 o 
  -4   6  16        0.23       -2.05     10.27 o 
  -2   6  16        0.11       -4.11     10.27 o 
   0   6  16       40.74       28.76     10.27 o 
   2   6  16       15.92       10.27      8.22 o 
 -45   1  17        1.47        4.11      7.26 o 
 -43   1  17        6.79        9.24      5.81 o 
 -41   1  17       46.71       58.57      7.26 o 
 -39   1  17        2.95        2.05      5.81 o 
 -37   1  17       99.71      100.92     11.30 o 
 -35   1  17       12.08       17.46      5.81 o 
 -33   1  17      107.35      109.85     10.27 o 
 -31   1  17       39.01       42.01      6.16 o 
 -29   1  17      200.04      198.27      8.72 o 
 -27   1  17       35.05       32.64      4.79 o 
 -25   1  17     1418.03     1370.37     23.74 o 
 -23   1  17     1524.16     1547.26     26.50 o 
 -21   1  17      796.76      766.35     14.61 o 
 -19   1  17      210.29      204.48      8.72 o 
 -17   1  17      127.27      153.53      4.54 o 
 -15   1  17      110.05      118.76      4.54 o 
 -13   1  17      362.23      347.63      6.62 o 
 -11   1  17      167.17      183.61      5.04 o 
  -9   1  17      437.75      333.00      6.62 o 
  -7   1  17       24.09       22.65      2.69 o 
  -5   1  17     2161.92     1945.92     31.67 o 
  -3   1  17      520.28      494.37     13.08 o 
  -1   1  17      200.21      234.30      8.72 o 
   1   1  17      239.09      235.33      7.12 o 
   3   1  17       83.60       75.64      4.74 o 
   5   1  17       28.78       32.65      3.56 o 
   7   1  17       37.03       28.80      6.79 o 
   9   1  17        9.30       16.43      3.56 o 
  11   1  17      160.23      162.49      8.67 o 
  13   1  17        1.13       -0.68      3.56 o 
  15   1  17        2.54       -2.05      3.56 o 
  17   1  17       13.17       10.27      4.74 o 
  19   1  17       34.99       36.58      4.74 o 
  21   1  17        0.08       -4.23      4.23 o 
  23   1  17       31.83       12.33     10.27 o 
  25   1  17        5.57        4.11      8.22 o 
 -44   2  17        0.85        4.11     10.27 o 
 -42   2  17        0.02        0.00      5.81 o 
 -40   2  17        6.42        2.05      5.81 o 
 -38   2  17        3.17        2.35      5.14 o 
 -36   2  17        0.95       -3.08      5.81 o 
 -34   2  17       11.91        1.76      9.24 o 
 -32   2  17       57.51       59.67      4.74 o 
 -30   2  17      147.93      145.91      6.26 o 
 -28   2  17        7.17        7.40      4.23 o 
 -26   2  17       60.02       60.54      5.44 o 
 -24   2  17        3.07        1.85      4.23 o 
 -22   2  17      439.51      404.85     10.23 o 
 -20   2  17     2914.40     2770.17     45.13 o 
 -18   2  17        0.21        4.11      4.23 o 
 -16   2  17     2250.78     2131.88     34.79 o 
 -14   2  17        0.00       -2.35      2.99 o 
 -12   2  17      285.10      239.50      6.65 o 
 -10   2  17     1197.26     1204.48     21.30 o 
  -8   2  17        3.11        3.08      2.95 o 
  -6   2  17       67.00       81.88      5.06 o 
  -4   2  17      204.97      201.18      6.65 o 
  -2   2  17        9.80       20.01      3.85 o 
   0   2  17       49.48       63.24      4.74 o 
   2   2  17       55.45       51.21      5.78 o 
   4   2  17      104.93       93.68      5.06 o 
   6   2  17       40.24       41.16      4.74 o 
   8   2  17      133.59      120.06      5.93 o 
  10   2  17        0.39        2.74      3.56 o 
  12   2  17      141.87      154.43      8.15 o 
  14   2  17       61.30       48.20      4.74 o 
  16   2  17        3.72        0.68      4.74 o 
  18   2  17        3.13        0.00      4.74 o 
  20   2  17       32.99       32.67      5.81 o 
  22   2  17       11.52        3.08      5.81 o 
  24   2  17        2.81       -5.14      7.19 o 
 -41   3  17       21.06       14.38      7.26 o 
 -39   3  17        0.02       22.30     14.38 o 
 -37   3  17        0.49       -5.81      5.81 o 
 -35   3  17        0.67        0.00      4.84 o 
 -33   3  17        9.54       10.96      9.04 o 
 -31   3  17      106.19      123.55      6.65 o 
 -29   3  17      574.54      565.25     13.05 o 
 -27   3  17       71.20       66.78      7.26 o 
 -25   3  17      314.85      298.96     11.62 o 
 -23   3  17       56.15       55.47      6.42 o 
 -21   3  17     1761.69     1741.14     37.06 o 
 -19   3  17      976.68     1075.44     25.40 o 
 -17   3  17      240.66      235.73     28.76 o 
 -15   3  17       68.89       76.45      7.89 o 
 -13   3  17     1261.82     1234.69     29.08 o 
 -11   3  17      386.39      386.90     13.22 o 
  -9   3  17       40.71       58.58      5.63 o 
  -7   3  17      399.08      432.90     10.12 o 
  -5   3  17      240.06      200.17      6.92 o 
  -3   3  17       10.44       11.15      4.93 o 
  -1   3  17      233.06      186.47      6.92 o 
   1   3  17      720.58      651.22     13.98 o 
   3   3  17        1.59        3.92      3.85 o 
   5   3  17      412.06      382.91      9.84 o 
   7   3  17      176.68      171.74      7.12 o 
   9   3  17       56.76       77.97      5.06 o 
  11   3  17        0.05       -3.85      3.85 o 
  13   3  17       18.66       18.28      4.23 o 
  15   3  17        9.02       10.27      5.81 o 
  17   3  17       20.50       13.35      5.81 o 
  19   3  17       16.16       17.83      9.24 o 
  21   3  17        2.19        1.03      5.81 o 
 -36   4  17        7.22        5.14      7.26 o 
 -34   4  17      103.26      118.57      8.72 o 
 -32   4  17        5.40       -6.42      6.42 o 
 -30   4  17       10.91        5.02     10.27 o 
 -28   4  17       71.63       74.81      7.89 o 
 -26   4  17       23.59       23.05      6.42 o 
 -24   4  17      150.83      155.31      9.36 o 
 -22   4  17      224.05      217.89     11.30 o 
 -20   4  17       54.06       44.77      7.26 o 
 -18   4  17      135.61      122.25      8.72 o 
 -16   4  17      280.71      273.64     12.29 o 
 -14   4  17      135.96      143.81      9.36 o 
 -12   4  17      269.90      295.13     12.29 o 
 -10   4  17      123.89      141.10     10.17 o 
  -8   4  17      709.19      709.74     15.69 o 
  -6   4  17       20.08       50.14     15.69 o 
  -4   4  17      757.05      788.64     16.11 o 
  -2   4  17       46.02       45.44      4.74 o 
   0   4  17        0.18        7.28      3.85 o 
   2   4  17        1.21        0.37      3.85 o 
   4   4  17       80.85       81.52      5.97 o 
   6   4  17        4.21       13.70      4.74 o 
   8   4  17        3.77        0.00      4.74 o 
  10   4  17       54.16       58.71      5.81 o 
  12   4  17        5.63        5.14      5.81 o 
  14   4  17        7.72       11.30      7.19 o 
  16   4  17        8.00        6.16      5.81 o 
 -31   5  17        1.84       -4.11      9.24 o 
 -29   5  17        7.39       -4.11      7.26 o 
 -27   5  17        3.20       17.46      9.24 o 
 -25   5  17       16.01       39.90      7.89 o 
 -23   5  17        0.85        3.20      6.42 o 
 -21   5  17        7.26       11.18      6.42 o 
 -19   5  17        3.61        0.46      6.42 o 
 -17   5  17       40.61       27.22      8.22 o 
 -15   5  17      169.49      207.34     13.35 o 
 -13   5  17       26.54       25.68      7.26 o 
 -11   5  17       97.66      112.52      9.36 o 
  -9   5  17       79.85       90.39      8.72 o 
  -7   5  17        1.51        1.03      7.26 o 
  -5   5  17      282.32      265.04     18.49 o 
  -3   5  17       44.64       49.30      6.42 o 
  -1   5  17      124.74      138.06      6.92 o 
   1   5  17        4.63        5.42      4.44 o 
   3   5  17       39.61       34.11      5.06 o 
   5   5  17        1.69        2.05      5.81 o 
   7   5  17       15.73       18.49      6.16 o 
   9   5  17       13.43        6.16      5.81 o 
  11   5  17        9.60        5.14      5.81 o 
 -20   6  17        6.63       -4.11     10.27 o 
 -18   6  17        0.21      -10.27     10.27 o 
 -16   6  17        0.03       -7.26      7.26 o 
 -14   6  17        4.95       11.30     11.30 o 
 -12   6  17        3.56        4.48      7.89 o 
 -10   6  17        0.41       10.27      7.26 o 
  -8   6  17        3.37       -6.42      6.42 o 
  -6   6  17        1.59        0.00      7.89 o 
  -4   6  17       53.34       43.14     12.33 o 
  -2   6  17       27.07       51.36     12.33 o 
   0   6  17        2.20       -2.05     10.27 o 
 -44   0  18        0.28        4.11     10.27 o 
 -42   0  18       14.52       16.43      8.22 o 
 -40   0  18        2.66        8.22      8.22 o 
 -38   0  18       87.15       98.61     10.27 o 
 -36   0  18      109.95      141.75     12.33 o 
 -34   0  18     1607.01     1535.94     47.29 o 
 -32   0  18       99.94       94.50     10.27 o 
 -30   0  18     1028.39      953.79     30.83 o 
 -28   0  18       48.70       61.63      8.22 o 
 -26   0  18     2222.47     2312.45     65.83 o 
 -24   0  18      111.92      102.72     10.27 o 
 -22   0  18      133.63      122.50      6.42 o 
 -20   0  18        9.04        9.24      4.36 o 
 -18   0  18     1002.80      818.28     18.13 o 
 -16   0  18      549.93      521.24     13.08 o 
 -14   0  18     4535.59     4600.67    113.41 o 
 -12   0  18      971.14      943.68     28.78 o 
  -8   0  18      337.92      295.96      8.72 o 
  -6   0  18     1680.49     1676.46     34.16 o 
  -4   0  18      827.63      694.81     22.61 o 
  -2   0  18     2002.51     1732.39     49.38 o 
   0   0  18      172.74      166.42     10.27 o 
   2   0  18      345.38      367.81     16.44 o 
   4   0  18       10.48       18.49      6.16 o 
   6   0  18        2.88       10.27      6.16 o 
   8   0  18        0.62        2.05      6.16 o 
  10   0  18       15.06       30.81      8.22 o 
  12   0  18        1.15       -4.11      6.16 o 
  14   0  18      244.97      217.78     12.33 o 
  16   0  18        0.12        0.00      6.16 o 
  18   0  18        3.66        8.22      8.22 o 
  20   0  18        0.79       -8.22      8.22 o 
  22   0  18       33.26       24.65      8.22 o 
  24   0  18        1.93       -2.05      8.22 o 
 -45   1  18        4.77        5.02     10.27 o 
 -43   1  18        3.46       -5.81      5.81 o 
 -41   1  18       34.47       48.30      7.26 o 
 -39   1  18        6.28       15.41      5.81 o 
 -37   1  18        3.63        2.05      5.81 o 
 -35   1  18       13.64       21.57      5.81 o 
 -33   1  18       25.72       30.95      5.81 o 
 -31   1  18       33.31       34.92      8.22 o 
 -29   1  18       13.71       12.62      4.93 o 
 -27   1  18     1059.41     1027.29     18.99 o 
 -25   1  18        0.15        3.29      4.23 o 
 -23   1  18      374.87      386.90     12.45 o 
 -21   1  18      857.96      790.85     15.00 o 
 -19   1  18      606.45      588.29     11.43 o 
 -17   1  18       22.62       16.93      2.69 o 
 -15   1  18      353.99      345.15      7.41 o 
 -13   1  18      910.99      926.39     14.34 o 
 -11   1  18      783.75      833.38     13.08 o 
  -9   1  18      522.51      417.67      7.92 o 
  -7   1  18      363.96      423.63      7.92 o 
  -5   1  18        1.26        8.22      4.36 o 
  -3   1  18       66.91       83.32      5.81 o 
  -1   1  18       69.44       57.37     10.27 o 
   1   1  18        5.37        3.08      4.36 o 
   3   1  18      100.27       89.85      4.74 o 
   5   1  18      172.73      158.84      6.65 o 
   7   1  18       11.92        6.16      3.56 o 
   9   1  18       11.40       18.68      3.85 o 
  11   1  18       53.31       61.33      4.74 o 
  13   1  18      101.37       95.85      5.69 o 
  15   1  18       59.35       58.55      4.74 o 
  17   1  18       31.59       39.03      4.74 o 
  19   1  18        0.27       -4.23      4.23 o 
  21   1  18        1.47       -4.23      4.23 o 
  23   1  18        3.66        3.08      5.81 o 
  25   1  18        1.88       -8.22      8.22 o 
 -44   2  18        0.99        2.05      8.22 o 
 -42   2  18       14.91       19.17      6.42 o 
 -40   2  18        0.51       -4.11      5.81 o 
 -38   2  18        5.60       -5.81      5.81 o 
 -36   2  18       60.58       66.00      7.26 o 
 -34   2  18       64.17       67.63      6.42 o 
 -32   2  18       11.29        6.98      6.00 o 
 -30   2  18        4.79        3.49      4.23 o 
 -28   2  18       14.73        9.66      4.23 o 
 -26   2  18      178.12      181.63      7.12 o 
 -22   2  18     1434.28     1402.43     24.87 o 
 -20   2  18        2.14        7.60      4.23 o 
 -18   2  18     6330.34     6205.30    115.50 o 
 -16   2  18     1283.54     1279.20     30.84 o 
 -14   2  18        1.76        9.15      3.85 o 
 -12   2  18        5.13        4.30      4.31 o 
 -10   2  18       78.47       57.77      4.78 o 
  -8   2  18        3.36        0.19      3.92 o 
  -6   2  18      470.74      508.00     11.03 o 
  -4   2  18        0.23       12.33      3.56 o 
  -2   2  18      637.21      594.18     12.22 o 
   0   2  18        0.32        1.68      3.85 o 
   2   2  18      875.96      739.76     14.61 o 
   4   2  18       78.64       79.28      5.61 o 
   6   2  18      811.87      771.45     15.43 o 
   8   2  18        0.20       -0.37      3.85 o 
  10   2  18       58.59       55.52      4.74 o 
  12   2  18        1.22       -3.56      3.56 o 
  14   2  18       17.19        8.22      4.74 o 
  16   2  18        7.73        4.11      4.74 o 
  18   2  18        2.23       -2.05      4.74 o 
  20   2  18        0.26       -5.81      5.81 o 
  22   2  18        8.81        4.11      5.81 o 
 -41   3  18        0.07        8.22      6.42 o 
 -39   3  18        4.25        5.14      5.81 o 
 -37   3  18        0.72        5.14      9.24 o 
 -35   3  18       18.83       14.67      5.06 o 
 -33   3  18      122.47      130.34      7.12 o 
 -31   3  18       11.98       10.27      4.74 o 
 -29   3  18      217.14      227.17     10.82 o 
 -27   3  18      328.61      348.15     12.29 o 
 -25   3  18      230.86      229.88     10.82 o 
 -23   3  18       15.47       15.41      5.81 o 
 -21   3  18       71.71       81.63      7.89 o 
 -19   3  18       64.30       60.02      7.89 o 
 -17   3  18       66.65       57.11     10.27 o 
 -15   3  18      273.94      301.29     13.08 o 
 -13   3  18      401.91      393.97     13.75 o 
 -11   3  18       93.84       98.11      5.93 o 
  -9   3  18      507.07      537.66     10.12 o 
  -7   3  18      163.06      142.23      6.26 o 
  -5   3  18       28.57       24.71      4.86 o 
  -3   3  18       81.54       67.94      5.06 o 
  -1   3  18       95.55       97.86      5.44 o 
   1   3  18      222.24      228.91      7.45 o 
   3   3  18       14.75       10.07      4.23 o 
   5   3  18      107.95       95.94      5.93 o 
   7   3  18        9.37        5.48      4.74 o 
   9   3  18      230.84      226.66      7.84 o 
  11   3  18        2.44        4.79      4.74 o 
  13   3  18        6.56       10.27      4.74 o 
  15   3  18       11.39       11.30      5.81 o 
  17   3  18        2.80       -4.11      5.81 o 
  19   3  18        7.45        1.03      7.19 o 
 -36   4  18       30.90       36.21      7.26 o 
 -34   4  18       20.81       38.00      7.26 o 
 -32   4  18       11.94        6.16      7.26 o 
 -30   4  18      137.54      126.16     10.27 o 
 -28   4  18        7.55        1.37      6.42 o 
 -26   4  18        3.76        4.11      5.81 o 
 -24   4  18       38.89       42.89      8.22 o 
 -22   4  18       51.24       55.77      7.26 o 
 -20   4  18        6.33        2.28      7.19 o 
 -18   4  18        0.01       -5.81      5.81 o 
 -16   4  18        6.59        4.11     16.43 o 
 -14   4  18      226.10      247.91     12.28 o 
 -12   4  18       74.73       56.09      8.22 o 
 -10   4  18      155.25      156.44     10.82 o 
  -8   4  18       17.40       16.43      5.06 o 
  -6   4  18      194.73      226.36      7.70 o 
  -4   4  18       65.80       63.23      5.06 o 
  -2   4  18      100.22       94.43      5.69 o 
   0   4  18       29.97       21.27      4.53 o 
   2   4  18       18.74       16.23      4.23 o 
   4   4  18        0.11        2.69      7.60 o 
   6   4  18        0.22       -2.05      4.23 o 
   8   4  18        1.05       -4.23      4.23 o 
  10   4  18       32.45       40.30      5.81 o 
  12   4  18        9.94       13.35      5.81 o 
  14   4  18        1.50        9.24      5.81 o 
 -31   5  18        1.87      -10.27     10.27 o 
 -29   5  18        2.37       -6.39      6.42 o 
 -27   5  18       18.03       18.68      9.24 o 
 -25   5  18        1.77       -2.05      9.24 o 
 -23   5  18       57.17       69.20      8.72 o 
 -21   5  18       22.69       21.57      7.26 o 
 -19   5  18       44.31       59.92     12.33 o 
 -17   5  18       20.53       24.65      7.26 o 
 -15   5  18       62.68       56.22     20.54 o 
 -13   5  18       19.12        3.08      7.26 o 
 -11   5  18       72.04       75.67      8.72 o 
  -9   5  18       98.89      103.84      8.72 o 
  -7   5  18       14.95        3.88      6.42 o 
  -5   5  18       76.65      102.72     12.33 o 
  -3   5  18      176.17      182.11      9.86 o 
  -1   5  18        7.19        7.48      5.06 o 
   1   5  18        0.06        7.19      5.06 o 
   3   5  18       19.81       14.67      5.06 o 
   5   5  18       12.09       20.54      5.81 o 
   7   5  18       22.12       28.44      6.42 o 
   9   5  18        0.26       -5.14      5.81 o 
 -18   6  18        7.00        6.16     12.33 o 
 -16   6  18       11.54       -2.05     10.27 o 
 -14   6  18        0.18       -0.19      7.89 o 
 -12   6  18        0.08        6.16      7.89 o 
 -10   6  18       12.14        9.24      8.72 o 
  -8   6  18        1.70        0.00     12.33 o 
  -6   6  18        8.96       16.25     13.35 o 
  -4   6  18        0.03       -2.74      6.42 o 
  -2   6  18        9.15        2.05     10.27 o 
 -45   1  19        4.24        8.22      8.22 o 
 -43   1  19        3.57        8.22      8.22 o 
 -41   1  19        4.09       14.38      5.81 o 
 -39   1  19       39.82       50.58      6.42 o 
 -37   1  19        8.57       14.38      5.81 o 
 -35   1  19        2.57       10.27      5.81 o 
 -33   1  19       14.44       20.54      5.81 o 
 -31   1  19       20.01       24.73      5.81 o 
 -29   1  19      641.63      606.05     19.52 o 
 -27   1  19      352.67      325.07      9.04 o 
 -25   1  19       19.17       16.64      4.23 o 
 -23   1  19      369.61      348.57     11.80 o 
 -21   1  19      167.60      170.30      6.26 o 
 -19   1  19     1975.02     1790.69     37.07 o 
 -17   1  19      210.41      211.68      5.58 o 
 -15   1  19      594.17      610.04     10.20 o 
 -13   1  19        1.17       -1.83      2.69 o 
 -11   1  19     3102.81     2829.93     39.10 o 
  -9   1  19      643.74      617.27     10.42 o 
  -7   1  19      425.12      404.53      9.49 o 
  -5   1  19      219.96      210.86      7.89 o 
  -3   1  19       11.33        9.68      4.93 o 
  -1   1  19      150.64      141.19     14.38 o 
   1   1  19       11.19       21.82      4.93 o 
   3   1  19      221.91      193.13      8.72 o 
   5   1  19        0.71       -3.42      4.20 o 
   7   1  19       13.78       18.68      3.85 o 
   9   1  19       25.16       37.59      5.47 o 
  11   1  19        3.80        3.42      3.56 o 
  13   1  19       78.02       63.32      4.93 o 
  15   1  19        0.11        0.82      4.23 o 
  17   1  19       83.66       66.83      7.49 o 
  19   1  19        0.05       -4.74      4.74 o 
  21   1  19       28.36       20.54      6.78 o 
  23   1  19        1.62        0.00      8.22 o 
 -44   2  19        0.12       -8.22      8.22 o 
 -42   2  19        1.68        4.11      9.24 o 
 -40   2  19       18.33       26.30      8.22 o 
 -38   2  19       40.37       33.38      5.81 o 
 -36   2  19       27.40       35.42      7.19 o 
 -34   2  19        2.79        1.03      7.19 o 
 -32   2  19        0.71       -0.21      4.23 o 
 -30   2  19       24.85       39.55      4.74 o 
 -28   2  19      248.08      253.07      7.84 o 
 -26   2  19       84.19       84.18      5.06 o 
 -24   2  19        0.60        0.00      4.23 o 
 -22   2  19     1029.26     1025.07     19.28 o 
 -20   2  19     3436.10     3485.87     69.14 o 
 -18   2  19       12.74       33.70      6.42 o 
 -16   2  19     1652.85     1683.95     36.36 o 
 -14   2  19      395.97      382.89      9.34 o 
 -12   2  19      277.01      286.86      8.13 o 
 -10   2  19      322.84      360.94     10.33 o 
  -8   2  19      585.45      519.12     11.43 o 
  -6   2  19      360.09      327.23      8.65 o 
  -4   2  19      234.77      241.70      7.45 o 
  -2   2  19        0.33        2.61      3.85 o 
   0   2  19      191.91      182.86      6.78 o 
   2   2  19       86.24       78.28      5.06 o 
   4   2  19      131.55      104.43      5.93 o 
   6   2  19      524.54      470.47     11.03 o 
   8   2  19       41.02       56.08      5.47 o 
  10   2  19       46.38       55.61      5.36 o 
  12   2  19       15.16       29.15      4.74 o 
  14   2  19       22.99       12.33      4.74 o 
  16   2  19        0.04       -4.74      4.74 o 
  18   2  19        8.14        8.22      4.74 o 
  20   2  19       42.72       33.59      7.26 o 
  22   2  19        1.36        1.03      5.81 o 
 -41   3  19       10.64       16.43      7.26 o 
 -39   3  19       12.92       11.30      5.81 o 
 -37   3  19        3.76        1.03      5.81 o 
 -35   3  19        6.46       11.64      4.74 o 
 -33   3  19       94.06       90.67      9.24 o 
 -31   3  19       39.87       54.46      7.26 o 
 -29   3  19        0.00       -2.05      5.81 o 
 -27   3  19       46.07       47.34      7.26 o 
 -25   3  19        0.00        2.05      6.16 o 
 -23   3  19     1240.51     1222.35     28.32 o 
 -21   3  19      183.38      168.70     10.17 o 
 -19   3  19        0.26       -3.65      6.42 o 
 -17   3  19     2073.98     2063.35     43.63 o 
 -15   3  19     2267.71     2335.91     49.46 o 
 -13   3  19       86.22      116.08      8.72 o 
 -11   3  19       68.03       43.22      5.44 o 
  -9   3  19        1.00        2.20      3.49 o 
  -7   3  19        0.55        6.72      3.85 o 
  -5   3  19      136.86      162.12      6.92 o 
  -3   3  19      850.21      799.85     15.79 o 
  -1   3  19        0.19        2.43      3.85 o 
   1   3  19      255.56      220.81      7.52 o 
   3   3  19       23.15       16.43      4.23 o 
   5   3  19      405.68      356.56     13.30 o 
   7   3  19       12.61       13.46      4.23 o 
   9   3  19       18.35       25.55      4.74 o 
  11   3  19       23.23       29.39      5.06 o 
  13   3  19       25.72       23.86      4.74 o 
  15   3  19        0.33       -5.81      5.81 o 
  17   3  19        8.59        7.19      5.81 o 
  19   3  19        0.10       -2.05      8.22 o 
 -36   4  19        3.59        0.00      7.26 o 
 -34   4  19       34.65       31.40     11.30 o 
 -32   4  19       79.10       92.45      8.72 o 
 -30   4  19        0.97        2.05      7.26 o 
 -28   4  19       71.16       78.49      9.24 o 
 -26   4  19       39.25       32.10      6.42 o 
 -24   4  19        0.27        8.22      7.26 o 
 -22   4  19        0.22        2.05      6.42 o 
 -20   4  19      133.61      132.11      9.36 o 
 -18   4  19       37.93       30.01      6.42 o 
 -16   4  19      305.69      311.31     13.08 o 
 -14   4  19       16.93       15.41      7.26 o 
 -12   4  19      684.66      700.09     20.34 o 
 -10   4  19       25.71       32.68      7.89 o 
  -8   4  19      424.74      425.96     11.74 o 
  -6   4  19       19.75       39.86      5.06 o 
  -4   4  19        5.98       11.09      4.23 o 
  -2   4  19      109.24      120.52      6.26 o 
   0   4  19      149.21      131.06      6.92 o 
   2   4  19        0.47        4.52      4.45 o 
   4   4  19      165.22      158.93      7.45 o 
   6   4  19       49.07       53.01      5.06 o 
   8   4  19       48.65       39.47      5.81 o 
  10   4  19       46.21       48.52      6.42 o 
  12   4  19        0.04       -5.81      5.81 o 
  14   4  19        2.73       -4.11      5.81 o 
 -29   5  19        6.14        3.08      7.26 o 
 -27   5  19       38.43       40.30      8.72 o 
 -25   5  19       12.16        4.79      6.42 o 
 -23   5  19        3.35        3.42      6.42 o 
 -21   5  19       19.15       46.69      8.22 o 
 -19   5  19       41.42       49.65      8.72 o 
 -17   5  19       28.78       27.73      7.26 o 
 -15   5  19        0.00       -9.59     12.33 o 
 -13   5  19        6.79        0.23      6.42 o 
 -11   5  19       86.03       74.19      8.72 o 
  -9   5  19       27.00       22.93     10.27 o 
  -7   5  19       68.76       76.69     11.30 o 
  -5   5  19       83.25       73.96     12.33 o 
  -3   5  19       62.59       56.51      7.26 o 
  -1   5  19      182.72      216.97      8.13 o 
   1   5  19       16.23       11.15      5.60 o 
   3   5  19        0.41        2.20      5.06 o 
   5   5  19        1.25        3.08      5.81 o 
   7   5  19        3.34       -5.81      5.81 o 
 -14   6  19        0.09        6.16     12.33 o 
 -12   6  19       40.27       50.98      9.36 o 
 -10   6  19        1.05       -7.26      7.26 o 
  -8   6  19        8.38        6.72      7.89 o 
 -44   0  20        6.79       -8.22      8.22 o 
 -42   0  20        0.14       -8.22      8.22 o 
 -40   0  20       50.15       36.98     10.27 o 
 -38   0  20        0.54        2.05      6.16 o 
 -36   0  20      332.14      378.06     16.44 o 
 -34   0  20        2.48        2.05      8.22 o 
 -32   0  20      229.07      193.13     12.33 o 
 -30   0  20       48.54       59.58      8.22 o 
 -28   0  20      282.59      304.09     14.38 o 
 -26   0  20       50.03       47.25      8.22 o 
 -24   0  20      831.69      725.57     24.67 o 
 -22   0  20        6.11        5.14      4.36 o 
 -20   0  20       13.20       17.46      4.36 o 
 -18   0  20      177.53      169.51      7.26 o 
 -16   0  20      791.08      798.48     18.12 o 
 -14   0  20       91.82       72.49     12.33 o 
 -12   0  20      945.92      812.02     26.72 o 
 -10   0  20      849.21      849.05     18.90 o 
  -8   0  20     3181.81     2948.04     58.24 o 
  -6   0  20      352.53      322.73     10.17 o 
  -4   0  20     1204.36     1138.44     24.72 o 
  -2   0  20       27.03       36.98      8.22 o 
   0   0  20       40.42       34.92      8.22 o 
   2   0  20        0.45        4.11      6.16 o 
   4   0  20      216.70      230.11     12.33 o 
   6   0  20       33.87       45.20      8.22 o 
   8   0  20      239.66      265.04     12.33 o 
  10   0  20        5.44       -2.05      6.16 o 
  12   0  20        2.64        0.00      6.16 o 
  14   0  20        8.92        2.05      6.16 o 
  16   0  20       63.23       55.47      8.22 o 
  18   0  20       15.18       18.49      8.22 o 
  20   0  20        9.08        2.05      8.22 o 
  22   0  20        2.00        0.00      8.22 o 
 -45   1  20        0.92        8.22     10.27 o 
 -43   1  20        2.44        2.05      5.81 o 
 -41   1  20       35.45       47.34      7.26 o 
 -39   1  20        1.84        5.14      5.81 o 
 -37   1  20        4.21        0.00      5.81 o 
 -35   1  20       43.93       54.86      8.22 o 
 -33   1  20      340.35      349.31     11.62 o 
 -31   1  20      251.29      221.40     18.49 o 
 -29   1  20     1202.43     1117.38     24.71 o 
 -27   1  20       13.27       24.70      8.73 o 
 -25   1  20       14.08       20.95      4.23 o 
 -23   1  20       25.47       31.03      6.73 o 
 -21   1  20      999.34      996.84     22.50 o 
 -19   1  20      154.47      158.98      5.58 o 
 -17   1  20     1393.63     1279.34     19.00 o 
 -15   1  20      892.69      856.92     13.85 o 
 -13   1  20       58.53       67.55      3.76 o 
 -11   1  20      169.21      157.19      5.63 o 
  -9   1  20     1088.39     1122.60     20.18 o 
  -7   1  20        0.55       -0.68      3.56 o 
  -5   1  20      200.49      238.98     16.44 o 
  -3   1  20      627.50      628.08     15.21 o 
  -1   1  20     1032.76     1006.01     22.50 o 
   1   1  20      102.03      106.29      7.26 o 
   3   1  20       57.55       80.19      7.19 o 
   5   1  20       60.47       59.86      5.81 o 
   7   1  20      176.86      153.99      9.25 o 
   9   1  20       70.50       84.43      6.42 o 
  11   1  20       52.19       75.51      5.44 o 
  13   1  20       13.54       15.06      4.74 o 
  15   1  20        0.09       -2.05      4.74 o 
  17   1  20        0.12       -7.19      7.19 o 
  19   1  20        0.05       -5.81      5.81 o 
  21   1  20        3.90        1.03      5.81 o 
 -44   2  20        4.71       18.49     10.27 o 
 -42   2  20        2.83       -4.11      5.81 o 
 -40   2  20       32.82       38.24      9.24 o 
 -38   2  20        0.02       -4.11      7.19 o 
 -36   2  20        5.40        6.16     10.27 o 
 -34   2  20       41.67       51.69      5.81 o 
 -32   2  20        8.85        9.04      5.04 o 
 -30   2  20        1.94        3.74      3.85 o 
 -28   2  20        4.29        2.99      3.85 o 
 -26   2  20        9.40        5.82      2.02 o 
 -24   2  20       77.90       88.86      5.93 o 
 -22   2  20      924.32      853.43     21.80 o 
 -20   2  20      674.02      605.68     16.66 o 
 -18   2  20        2.51        8.22      5.81 o 
 -16   2  20      822.85      810.41     35.97 o 
 -14   2  20      216.43      222.68      9.02 o 
 -12   2  20       11.04       11.09      4.23 o 
 -10   2  20     1007.86      983.60     18.57 o 
  -8   2  20      834.14      828.29     16.19 o 
  -6   2  20       12.71       21.09      8.22 o 
  -4   2  20       61.31       57.86      4.74 o 
  -2   2  20       12.78       10.46      3.85 o 
   0   2  20      206.87      198.01      7.12 o 
   2   2  20       63.21       73.92      6.77 o 
   4   2  20       81.57       79.51      8.57 o 
   6   2  20       21.86       33.64      5.99 o 
   8   2  20      275.56      239.01      7.84 o 
  10   2  20      160.93      166.94      7.12 o 
  12   2  20        1.83        5.48      4.74 o 
  14   2  20       19.57       17.12      4.74 o 
  16   2  20       37.95       43.93      5.06 o 
  18   2  20        4.07       14.38      5.81 o 
  20   2  20        0.30        5.14      9.24 o 
 -41   3  20        0.41       -6.16      8.22 o 
 -39   3  20        0.36       -5.81      5.81 o 
 -37   3  20        3.87        8.22     10.27 o 
 -35   3  20        2.80       -4.11      5.81 o 
 -33   3  20        1.88       11.30      5.81 o 
 -31   3  20        2.30        5.14      5.81 o 
 -29   3  20       72.67       78.12      7.26 o 
 -27   3  20      165.31      190.09     10.17 o 
 -25   3  20        7.72       13.47      8.22 o 
 -23   3  20        1.40        6.16      6.16 o 
 -21   3  20      141.84      131.77     10.17 o 
 -19   3  20      696.15      723.50     20.34 o 
 -17   3  20      347.59      330.92     13.08 o 
 -15   3  20       60.07       85.27      8.72 o 
 -13   3  20      416.85      466.09     15.20 o 
 -11   3  20        3.82        6.16      5.81 o 
  -9   3  20      198.95      160.87      6.23 o 
  -7   3  20      291.41      300.45      8.65 o 
  -5   3  20       20.96       20.92      4.44 o 
  -3   3  20      186.62      175.06      6.92 o 
  -1   3  20       51.26       42.97      5.29 o 
   1   3  20       47.04       51.58      4.74 o 
   3   3  20       85.08       97.49      6.26 o 
   5   3  20       58.65       65.84      6.76 o 
   7   3  20       20.79       22.60      9.24 o 
   9   3  20       22.54       24.92      4.74 o 
  11   3  20        4.59        5.48      4.74 o 
  13   3  20        0.02       10.68      4.23 o 
  15   3  20        0.34        6.16      5.81 o 
  17   3  20        0.01        1.03      5.81 o 
 -36   4  20        0.72       -4.11      6.42 o 
 -34   4  20        0.00       -3.20      6.42 o 
 -32   4  20       80.57      101.71     10.27 o 
 -30   4  20      130.20      157.71     10.17 o 
 -28   4  20        7.91       19.40      6.42 o 
 -26   4  20      125.59      155.17     10.17 o 
 -24   4  20       17.52       16.43      9.24 o 
 -22   4  20       20.08       14.38      7.26 o 
 -20   4  20       24.38       23.62      7.26 o 
 -18   4  20        8.57       15.75      6.42 o 
 -16   4  20       30.54       36.89      7.89 o 
 -14   4  20        0.45       -5.02     10.27 o 
 -12   4  20      209.05      216.04     11.62 o 
 -10   4  20      181.34      212.04     12.28 o 
  -8   4  20      675.17      687.23     15.69 o 
  -6   4  20      297.14      333.28     15.60 o 
  -4   4  20       21.38       14.97      5.06 o 
  -2   4  20      105.70      109.51      6.26 o 
   0   4  20        0.47        0.00      4.23 o 
   2   4  20        8.39        8.51      5.06 o 
   4   4  20        3.24        2.74      4.74 o 
   6   4  20        8.06       19.96      5.06 o 
   8   4  20       18.17       20.84      5.06 o 
  10   4  20        2.42        3.08      5.81 o 
  12   4  20        7.61        6.16      5.81 o 
 -29   5  20       21.31       29.13      7.89 o 
 -27   5  20        0.98       -2.05      6.42 o 
 -25   5  20        0.01        3.08      9.24 o 
 -23   5  20       24.66       15.41      7.26 o 
 -21   5  20        5.94        4.11      7.26 o 
 -19   5  20        0.06       -8.22      9.24 o 
 -17   5  20        7.44        9.24      7.26 o 
 -15   5  20       35.57       23.62      7.26 o 
 -13   5  20        0.23       -7.26      7.26 o 
 -11   5  20        0.50        5.14      7.26 o 
  -9   5  20       52.18       56.51      8.72 o 
  -7   5  20        8.70       18.12      7.89 o 
  -5   5  20        0.01       10.27     10.27 o 
  -3   5  20       26.24       37.84      6.84 o 
  -1   5  20        7.30       10.71      5.06 o 
   1   5  20        3.99       -4.26      5.06 o 
   3   5  20        1.14        6.75      5.67 o 
   5   5  20        0.59       -6.16      8.22 o 
   7   5  20        0.00       10.27      8.22 o 
 -45   1  21       26.69       36.98     10.27 o 
 -43   1  21        9.70        8.45      7.19 o 
 -41   1  21        0.75       -6.16      6.16 o 
 -39   1  21        5.91       10.27      5.81 o 
 -37   1  21      105.33      102.20      7.26 o 
 -35   1  21       45.61       50.86      5.81 o 
 -33   1  21      185.55      181.83      8.72 o 
 -31   1  21       41.68       53.49      5.81 o 
 -29   1  21      114.97      127.37      7.26 o 
 -27   1  21        8.37       11.09      5.62 o 
 -25   1  21      205.45      176.40      7.33 o 
 -23   1  21        0.96        0.62      4.23 o 
 -21   1  21       73.37       76.11      7.19 o 
 -19   1  21      988.58      910.59     14.63 o 
 -17   1  21      144.44      120.12      5.17 o 
 -15   1  21       81.66       85.04      5.34 o 
 -13   1  21     1545.74     1470.65     25.31 o 
 -11   1  21       61.70       72.82      5.44 o 
  -9   1  21       28.24       27.24      4.23 o 
  -7   1  21        5.34       10.48      4.41 o 
  -5   1  21      609.40      607.38     15.99 o 
  -3   1  21      698.47      691.71     17.44 o 
  -1   1  21        0.24       10.27      4.93 o 
   1   1  21       22.81       31.88      5.81 o 
   3   1  21       47.47       42.34      5.81 o 
   5   1  21       55.21       63.48      7.19 o 
   7   1  21       30.70       33.93      5.81 o 
   9   1  21       47.56       69.45      6.42 o 
  11   1  21        1.71        6.16      6.16 o 
  13   1  21        8.00       17.46      5.81 o 
  15   1  21        6.36        4.11      5.81 o 
  17   1  21        0.57       -1.03      5.81 o 
  19   1  21        0.36       -5.14      5.81 o 
  21   1  21        5.17        5.14      5.81 o 
 -42   2  21       35.72       52.87     11.30 o 
 -40   2  21        0.06        1.03      5.81 o 
 -38   2  21        5.45        4.11      5.81 o 
 -36   2  21        0.32       -1.03      5.81 o 
 -34   2  21        1.78        4.99      4.93 o 
 -32   2  21        1.27        1.23      4.23 o 
 -30   2  21      103.26      103.16      6.26 o 
 -28   2  21        2.07       -1.31      3.85 o 
 -26   2  21      379.72      369.41      9.34 o 
 -24   2  21        1.33       -4.70      4.93 o 
 -22   2  21        4.88        3.08     11.30 o 
 -20   2  21      673.93      682.31     18.89 o 
 -18   2  21     1039.69     1005.48     23.95 o 
 -16   2  21       32.53       39.46      7.26 o 
 -14   2  21       21.38       16.14      5.06 o 
 -12   2  21     2736.42     2604.95     43.55 o 
 -10   2  21     1147.24     1088.17     20.48 o 
  -8   2  21      280.12      279.64     10.22 o 
  -6   2  21      463.32      474.48     13.75 o 
  -4   2  21        4.45        5.28      8.22 o 
  -2   2  21       81.46       62.70      6.06 o 
   0   2  21      428.77      419.41     10.23 o 
   2   2  21      211.84      201.53      7.12 o 
   4   2  21       37.81       34.42      4.74 o 
   6   2  21      136.55      130.57      6.65 o 
   8   2  21       42.98       37.05      4.74 o 
  10   2  21      151.38      168.01      7.85 o 
  12   2  21       17.24       28.71      4.74 o 
  14   2  21        1.73       -3.42      4.74 o 
  16   2  21        2.44        0.68      4.74 o 
  18   2  21        0.00       -3.08      5.81 o 
 -39   3  21        0.41       -8.22     10.27 o 
 -37   3  21        7.59        8.22     10.27 o 
 -35   3  21        0.04       -5.81      5.81 o 
 -33   3  21        0.52       -5.81      5.81 o 
 -31   3  21       81.88      101.04      8.72 o 
 -29   3  21        1.13        4.11      5.81 o 
 -27   3  21      401.33      454.11     14.53 o 
 -25   3  21      430.88      425.50     14.53 o 
 -23   3  21       91.79       91.43      8.72 o 
 -21   3  21      140.59      168.49     10.17 o 
 -19   3  21      883.05      915.00     23.25 o 
 -17   3  21      179.59      175.95     10.17 o 
 -15   3  21     2039.59     2114.54     45.08 o 
 -13   3  21      257.23      258.88     11.62 o 
 -11   3  21        2.68       11.64     15.41 o 
  -9   3  21      134.28      132.71      5.85 o 
  -7   3  21     1461.83     1473.01     26.06 o 
  -5   3  21       74.12       76.85      6.49 o 
  -3   3  21       65.83       61.06      5.06 o 
  -1   3  21      108.02      111.27      6.65 o 
   1   3  21       68.85       61.39      8.17 o 
   3   3  21      169.66      145.32      6.92 o 
   5   3  21      299.74      274.19      9.04 o 
   7   3  21       15.28       15.75      4.74 o 
   9   3  21       55.68       55.68      7.70 o 
  11   3  21      153.11      140.48      7.45 o 
  13   3  21        7.98       13.06      5.06 o 
  15   3  21        0.41       -4.11      5.81 o 
 -36   4  21        1.11       -1.03      5.81 o 
 -34   4  21       22.89       21.57      7.26 o 
 -32   4  21        1.60       -6.42      6.42 o 
 -30   4  21       40.62       45.06     11.30 o 
 -28   4  21       20.81       38.53      8.22 o 
 -26   4  21        1.61       -6.39     11.30 o 
 -24   4  21       34.42       55.47      7.26 o 
 -22   4  21        0.13       -1.03     11.30 o 
 -20   4  21       38.08       36.69      7.89 o 
 -18   4  21      100.06      115.39      9.36 o 
 -16   4  21       25.54       20.54      7.26 o 
 -14   4  21        1.94        0.46     14.38 o 
 -12   4  21       68.46       82.02     12.33 o 
 -10   4  21       46.99       62.59     17.46 o 
  -8   4  21       33.51       26.98      5.69 o 
  -6   4  21       81.05       97.25      6.26 o 
  -4   4  21      115.79      112.62      6.26 o 
  -2   4  21        0.95        6.60      5.06 o 
   0   4  21      158.07      167.17      7.45 o 
   2   4  21        0.89       -4.11      4.74 o 
   4   4  21        0.50       -2.74      4.74 o 
   6   4  21       29.12       22.30      5.06 o 
   8   4  21       12.95       15.41      5.06 o 
  10   4  21        0.18        1.03      9.24 o 
 -29   5  21        1.51      -10.27     10.27 o 
 -27   5  21        9.70        8.22      7.26 o 
 -25   5  21       32.16       63.08      8.72 o 
 -23   5  21        3.33       -6.16      8.22 o 
 -21   5  21        8.30        0.23      6.42 o 
 -19   5  21        4.85       -6.16      7.26 o 
 -17   5  21        0.27       -3.88      7.19 o 
 -15   5  21        1.36        4.52      6.84 o 
 -13   5  21       21.67       16.43      8.72 o 
 -11   5  21       83.20       74.55      9.36 o 
  -9   5  21       52.39       51.44      8.72 o 
  -7   5  21      112.93      129.11     14.38 o 
  -5   5  21        0.08        0.00     10.27 o 
  -3   5  21        0.07       -0.23      6.42 o 
  -1   5  21      149.72      167.20      8.13 o 
   1   5  21       31.88       45.51      5.69 o 
   3   5  21       21.93       22.60      5.26 o 
   5   5  21       32.91       43.24      7.26 o 
 -44   0  22        2.47        2.05     10.27 o 
 -42   0  22        0.13        6.16      8.22 o 
 -40   0  22       21.67       20.54      8.22 o 
 -38   0  22       64.30       63.69      8.22 o 
 -36   0  22       15.52       14.38      8.22 o 
 -34   0  22        8.12        6.16      8.22 o 
 -32   0  22      129.70      117.10     10.27 o 
 -30   0  22     1003.61      855.08     28.78 o 
 -28   0  22      182.19      184.91     12.33 o 
 -26   0  22     2175.63     1855.45     53.48 o 
 -24   0  22      149.27      106.83     10.27 o 
 -22   0  22      281.55      325.67     10.17 o 
 -20   0  22        6.43        3.08      4.36 o 
 -18   0  22      325.11      262.04      9.36 o 
 -16   0  22      323.89      277.09      9.36 o 
 -14   0  22     1892.46     1838.93     53.48 o 
 -12   0  22      538.64      472.28     17.47 o 
 -10   0  22      259.52      203.02     11.30 o 
  -8   0  22      484.40      489.08     13.08 o 
  -6   0  22     2544.22     2387.12     48.02 o 
  -4   0  22      160.32      125.31     11.30 o 
  -2   0  22      590.19      608.30     22.61 o 
   0   0  22      127.44      129.43     12.33 o 
   2   0  22     1860.46     1793.35     53.47 o 
   4   0  22       31.60       32.87      8.22 o 
   6   0  22        0.89        2.05      8.22 o 
   8   0  22        2.68        4.11      8.22 o 
  10   0  22      202.18      207.51     12.33 o 
  12   0  22        1.26        2.05      6.16 o 
  14   0  22        0.00       -4.11      8.22 o 
  16   0  22        0.08        4.11      8.22 o 
  18   0  22        1.33       -4.11      8.22 o 
  20   0  22        0.00        8.22      8.22 o 
 -45   1  22       22.40       28.76     10.27 o 
 -43   1  22       10.49       14.38      7.26 o 
 -41   1  22        3.71       -4.11      5.81 o 
 -39   1  22       25.94       29.35      5.81 o 
 -37   1  22       86.50       90.39      7.26 o 
 -35   1  22       27.02       38.33      9.24 o 
 -33   1  22        6.44       17.46      5.81 o 
 -31   1  22        2.81        7.34      6.16 o 
 -29   1  22       94.97       89.47      5.81 o 
 -27   1  22       28.67       30.91      4.74 o 
 -25   1  22        0.14        2.88      4.23 o 
 -23   1  22        1.68        2.57      3.35 o 
 -21   1  22       20.24       12.33      4.23 o 
 -19   1  22        2.99        1.03      3.49 o 
 -17   1  22      271.24      250.94      6.62 o 
 -15   1  22      189.35      185.50      7.12 o 
 -13   1  22      497.36      509.09     15.63 o 
 -11   1  22     1460.83     1472.44     25.70 o 
  -9   1  22        8.35        3.42      5.16 o 
  -7   1  22      347.85      382.73     10.23 o 
  -5   1  22     1187.25     1096.07     38.03 o 
  -3   1  22     2606.71     2463.67     50.18 o 
  -1   1  22      212.60      234.22      9.36 o 
   1   1  22      236.80      260.37      9.36 o 
   3   1  22       21.60       22.49      6.16 o 
   5   1  22       78.44       82.18      6.42 o 
   7   1  22       78.40       89.10      8.22 o 
   9   1  22      372.81      418.70     15.41 o 
  11   1  22       21.39       27.77      5.81 o 
  13   1  22       37.88       39.14      5.81 o 
  15   1  22        3.19       -2.05      5.81 o 
  17   1  22       38.35       40.09      5.81 o 
  19   1  22        5.81       -2.05      5.81 o 
 -42   2  22        5.08        6.16      9.24 o 
 -40   2  22        0.01        1.03      5.81 o 
 -38   2  22        9.37       15.41      5.81 o 
 -36   2  22       24.51       27.77      5.81 o 
 -34   2  22        4.46        4.11      8.22 o 
 -32   2  22       20.95       18.49      4.93 o 
 -30   2  22       74.28       73.06      5.06 o 
 -28   2  22      134.42      128.82      7.89 o 
 -26   2  22      129.43      130.51      8.22 o 
 -24   2  22       26.80       26.25      5.81 o 
 -22   2  22      106.54      102.94      7.89 o 
 -20   2  22      722.68      708.05     18.89 o 
 -18   2  22     3131.51     3022.80     61.75 o 
 -16   2  22        0.50        7.19      7.26 o 
 -14   2  22     2442.88     2433.36     40.77 o 
 -12   2  22       40.69       45.70      5.44 o 
 -10   2  22      115.14      148.76      7.23 o 
  -8   2  22      128.82      127.38      9.36 o 
  -6   2  22      124.63      108.89      7.89 o 
  -4   2  22        8.35       12.33      7.19 o 
  -2   2  22      157.95      139.99      7.89 o 
   0   2  22      343.46      328.78      9.04 o 
   2   2  22      113.22      120.59      6.26 o 
   4   2  22       23.03       25.35      4.23 o 
   6   2  22      360.62      318.89      9.04 o 
   8   2  22        3.36        3.42      4.74 o 
  10   2  22        4.11        0.00      4.23 o 
  12   2  22        0.28       -3.70      4.75 o 
  14   2  22        0.94       -2.74      4.74 o 
  16   2  22        0.55       -0.44      5.06 o 
  18   2  22        3.19       -2.05      8.22 o 
 -39   3  22        0.40       -6.16     10.27 o 
 -37   3  22        2.71       -4.11      8.22 o 
 -35   3  22       26.44       24.65      7.26 o 
 -33   3  22        0.09       -9.24     13.35 o 
 -31   3  22        2.17        2.05      6.16 o 
 -29   3  22       22.59       29.35      5.81 o 
 -27   3  22       25.00       15.75      6.42 o 
 -25   3  22       70.76       70.63     11.30 o 
 -23   3  22       69.79       80.71      7.89 o 
 -21   3  22        0.00       -6.16     10.27 o 
 -19   3  22       15.55        7.19      5.81 o 
 -17   3  22        0.10       -4.79      6.42 o 
 -15   3  22       29.02       22.60      8.22 o 
 -13   3  22       69.85       77.54      7.89 o 
 -11   3  22       24.81       14.38      7.26 o 
  -9   3  22       25.24       29.43      5.06 o 
  -7   3  22        1.95        7.53      4.74 o 
  -5   3  22       59.47       54.68      5.06 o 
  -3   3  22       65.51       66.27      5.26 o 
  -1   3  22        3.97       -2.05      3.85 o 
   1   3  22        0.40       -1.44      4.23 o 
   3   3  22       13.98       18.49      4.74 o 
   5   3  22        4.92        0.68      4.74 o 
   7   3  22       32.41       34.33      5.06 o 
   9   3  22       17.81        8.80      5.06 o 
  11   3  22        0.64       -2.05      4.74 o 
  13   3  22        3.67       -2.05      4.74 o 
 -36   4  22        1.85        4.11     10.27 o 
 -34   4  22        0.56       -7.26      7.26 o 
 -32   4  22        0.17       -5.14      7.26 o 
 -30   4  22        8.67        8.22      7.26 o 
 -28   4  22       34.70       44.82      7.89 o 
 -26   4  22        0.17        4.11      7.26 o 
 -24   4  22       44.09       45.57      8.72 o 
 -22   4  22        4.21        5.14      5.81 o 
 -20   4  22        9.19       10.04      6.42 o 
 -18   4  22       82.67       84.43      8.72 o 
 -16   4  22      144.07      159.23     10.17 o 
 -14   4  22        3.21       -5.71      6.42 o 
 -12   4  22       30.09       22.60      7.26 o 
 -10   4  22       63.23       78.73     14.38 o 
  -8   4  22      130.40      161.66     10.32 o 
  -6   4  22      109.34      120.01      7.12 o 
  -4   4  22      150.44      155.29      7.45 o 
  -2   4  22       29.73       18.49      4.74 o 
   0   4  22       18.02       15.41      5.06 o 
   2   4  22        1.75       -1.37      4.74 o 
   4   4  22        7.54        0.44      5.06 o 
   6   4  22       16.62       21.72      5.06 o 
   8   4  22        0.44       -5.06      5.06 o 
 -27   5  22        0.10       -8.22     10.27 o 
 -25   5  22        9.96       16.43      8.72 o 
 -23   5  22        1.19       -6.42      6.42 o 
 -21   5  22        1.35        8.78      7.89 o 
 -19   5  22        4.27       10.65      7.89 o 
 -17   5  22       32.83       34.10     12.33 o 
 -15   5  22        2.74       -9.24     11.30 o 
 -13   5  22        7.43        9.24      8.72 o 
 -11   5  22        3.71        5.14      7.26 o 
  -9   5  22        7.99        8.96      7.89 o 
  -7   5  22       18.34       11.95      7.89 o 
  -5   5  22       50.12       73.96     12.33 o 
  -3   5  22       28.34       36.04      9.24 o 
  -1   5  22        6.64       13.87      5.26 o 
   1   5  22        0.28        5.87      5.06 o 
   3   5  22       21.22       21.01      5.69 o 
 -45   1  23        2.62        6.16      8.22 o 
 -43   1  23        2.50        5.14      9.24 o 
 -41   1  23        2.19        2.05      5.81 o 
 -39   1  23       11.26       15.41      5.81 o 
 -37   1  23        1.77       10.27      5.81 o 
 -35   1  23        1.31        4.11      6.16 o 
 -33   1  23       16.71       17.46      5.81 o 
 -31   1  23       49.46       51.44      5.81 o 
 -29   1  23        4.75       -4.11      4.36 o 
 -27   1  23       52.51       76.23      5.44 o 
 -25   1  23      255.48      221.42      7.12 o 
 -23   1  23       94.84       94.55      7.26 o 
 -21   1  23       84.13       57.82      5.81 o 
 -19   1  23       37.89       54.87      4.74 o 
 -17   1  23       40.93       34.24      7.10 o 
 -15   1  23     2503.02     2465.01     40.78 o 
 -13   1  23      219.96      214.62     15.72 o 
 -11   1  23     3518.81     3546.69     61.36 o 
  -9   1  23       88.47       93.74      8.54 o 
  -7   1  23     2263.44     2089.20     35.22 o 
  -5   1  23      108.09      116.37     12.33 o 
  -3   1  23       19.99       28.12      8.22 o 
  -1   1  23       78.10       75.32      6.42 o 
   1   1  23        4.24        8.22      5.81 o 
   3   1  23       21.96       19.52      5.81 o 
   5   1  23      105.08      112.40      7.89 o 
   7   1  23       83.93      100.66      7.26 o 
   9   1  23      127.76      154.08      8.72 o 
  11   1  23       17.93       24.02      5.81 o 
  13   1  23       60.26       51.97      9.24 o 
  15   1  23        0.15       -2.05      5.81 o 
  17   1  23        0.87        3.08      5.81 o 
 -42   2  23       65.04       79.35     13.35 o 
 -40   2  23        7.14       11.18      6.42 o 
 -38   2  23        1.21        0.00      5.81 o 
 -36   2  23       10.23        5.14      5.81 o 
 -34   2  23       36.95       36.68      5.81 o 
 -32   2  23        0.60        3.82      4.93 o 
 -30   2  23       29.34       33.38      5.81 o 
 -28   2  23        8.26       17.46      5.81 o 
 -26   2  23       63.41       74.47      7.26 o 
 -24   2  23       58.75       72.94      7.26 o 
 -22   2  23        4.79        2.05     14.38 o 
 -20   2  23        1.38       -2.05      5.81 o 
 -18   2  23      996.43     1005.57     24.71 o 
 -16   2  23      421.79      403.77     13.08 o 
 -14   2  23      271.13      263.44      9.04 o 
 -12   2  23      604.00      641.69     13.81 o 
 -10   2  23      157.70      162.01      7.84 o 
  -8   2  23       66.74       59.73      7.78 o 
  -6   2  23       35.99       43.97      6.42 o 
  -4   2  23       70.75       53.79      7.19 o 
  -2   2  23      143.25      142.83     12.33 o 
   0   2  23       59.92       49.99      9.24 o 
   2   2  23        8.34        3.82      4.93 o 
   4   2  23        2.32       10.27      4.74 o 
   6   2  23        4.17        7.53      4.74 o 
   8   2  23       54.63       55.62      5.93 o 
  10   2  23       59.01       61.56      8.25 o 
  12   2  23        0.50        4.11      4.74 o 
  14   2  23       32.60       35.37      5.44 o 
  16   2  23        0.58       -0.68      6.42 o 
 -39   3  23        3.50       10.27     10.27 o 
 -37   3  23       10.67        0.00      8.22 o 
 -35   3  23        5.35       -4.11      5.81 o 
 -33   3  23        0.28        1.03      5.81 o 
 -31   3  23        0.12       -5.81      5.81 o 
 -29   3  23        0.38       -5.14      5.81 o 
 -27   3  23        3.52       -7.19      7.19 o 
 -25   3  23        1.97       -1.03      7.19 o 
 -23   3  23        1.25        6.16      5.81 o 
 -21   3  23      109.73      136.04      9.36 o 
 -19   3  23      155.42      128.61      8.72 o 
 -17   3  23        7.48        7.19      5.81 o 
 -15   3  23       17.01       23.62      7.26 o 
 -13   3  23      401.69      448.14     15.20 o 
 -11   3  23       37.23       34.92      7.26 o 
  -9   3  23       27.69       40.20      5.44 o 
  -7   3  23        1.44       -4.93      4.93 o 
  -5   3  23       58.94       65.03      5.06 o 
  -3   3  23        1.20       -2.61      4.97 o 
  -1   3  23        0.70       -3.55      3.85 o 
   1   3  23      168.32      149.44     10.53 o 
   3   3  23        5.69        4.11      4.74 o 
   5   3  23        5.14        6.85      4.74 o 
   7   3  23        0.01        4.79      5.16 o 
   9   3  23       47.27       36.33      5.44 o 
  11   3  23        9.14        2.05      4.74 o 
  13   3  23        8.87       16.43     10.27 o 
 -34   4  23       10.09        8.22     14.38 o 
 -32   4  23       18.93       10.27      7.26 o 
 -30   4  23       46.04       49.12      7.89 o 
 -28   4  23       99.21      103.42     13.35 o 
 -26   4  23       46.06       53.73      7.26 o 
 -24   4  23        4.69        6.16      7.26 o 
 -22   4  23        7.02       14.38      7.26 o 
 -20   4  23       30.97       21.57      9.24 o 
 -18   4  23       60.29       80.12     15.41 o 
 -16   4  23       14.10        5.14      7.26 o 
 -14   4  23       58.27       47.30     14.38 o 
 -12   4  23        2.70       13.35      7.26 o 
 -10   4  23        3.69        3.79      5.74 o 
  -8   4  23      121.59      113.75      7.23 o 
  -6   4  23       67.93       66.23      7.89 o 
  -4   4  23       48.08       54.09      5.69 o 
  -2   4  23       44.39       67.92      5.93 o 
   0   4  23        3.31        1.17      5.60 o 
   2   4  23       14.94       18.05      5.06 o 
   4   4  23        3.47        0.15      5.06 o 
   6   4  23        4.02        6.31      5.06 o 
   8   4  23        1.71        0.23      7.19 o 
 -25   5  23       24.65       26.71     12.33 o 
 -23   5  23       13.82       25.13     19.52 o 
 -21   5  23        2.15       -7.89      7.89 o 
 -19   5  23        0.15       -0.56      7.89 o 
 -17   5  23        0.93        1.03      9.24 o 
 -15   5  23       13.10       15.69      8.22 o 
 -13   5  23       13.18        5.14     13.35 o 
 -11   5  23       11.19        1.03      8.72 o 
  -9   5  23        8.94        9.24      8.72 o 
  -7   5  23        0.14       -2.24      7.89 o 
  -5   5  23        0.80       -4.11     10.27 o 
  -3   5  23       45.51       53.12      7.89 o 
  -1   5  23        1.30        7.08      6.42 o 
 -44   0  24       51.22       76.01     10.27 o 
 -42   0  24        4.21       -2.05      8.22 o 
 -40   0  24        2.77       12.33      8.22 o 
 -38   0  24        8.37       16.43      8.22 o 
 -36   0  24      114.08      112.99     10.27 o 
 -34   0  24        1.55        4.11      6.16 o 
 -32   0  24       74.45       94.50     10.27 o 
 -30   0  24       32.74       32.87      8.22 o 
 -28   0  24      194.20      152.03     10.27 o 
 -26   0  24       71.30       71.90      8.22 o 
 -24   0  24       24.95        6.16      6.16 o 
 -22   0  24        6.31        7.19      4.36 o 
 -20   0  24      315.56      315.48     10.17 o 
 -18   0  24       42.13       39.47      5.81 o 
 -16   0  24       90.99       96.56     10.27 o 
 -14   0  24      389.01      321.56     10.82 o 
 -12   0  24      409.63      433.73     13.08 o 
 -10   0  24      118.44      113.17      7.89 o 
  -8   0  24     7223.03     6914.97    189.85 o 
  -6   0  24      445.05      388.37     18.49 o 
  -4   0  24     3076.77     3072.76     88.50 o 
  -2   0  24      469.01      464.40     18.49 o 
   0   0  24     4268.25     4110.43    115.32 o 
   2   0  24      165.67      164.36     12.33 o 
   4   0  24       19.24       26.71      8.22 o 
   6   0  24        1.19        2.05      8.22 o 
   8   0  24       78.80      104.77     10.27 o 
  10   0  24       23.98       41.09      8.22 o 
  12   0  24      313.32      367.77     18.49 o 
  14   0  24        0.52        0.00      8.22 o 
  16   0  24        0.62        6.16      8.22 o 
 -43   1  24        5.99        7.19     11.30 o 
 -41   1  24        3.61        3.08      5.81 o 
 -39   1  24        0.51       -5.14      7.19 o 
 -37   1  24       30.63       24.97      5.81 o 
 -35   1  24       12.40       15.41      5.81 o 
 -33   1  24       39.91       34.67      5.81 o 
 -31   1  24        0.67       -3.08      4.36 o 
 -29   1  24       63.31       73.03      6.42 o 
 -27   1  24       36.07       24.50      4.32 o 
 -25   1  24      879.25      739.95     18.89 o 
 -23   1  24       88.47       65.85      4.70 o 
 -21   1  24      337.77      286.81     10.17 o 
 -19   1  24       90.21       95.54      7.26 o 
 -17   1  24      387.69      394.09     10.27 o 
 -15   1  24       98.75       89.98      5.93 o 
 -13   1  24     1197.68     1136.43     20.95 o 
 -11   1  24     1739.93     1707.37     29.68 o 
  -9   1  24      117.37      101.20      5.93 o 
  -7   1  24        0.68        2.05      4.74 o 
  -5   1  24     1171.57     1153.45     21.36 o 
  -3   1  24      199.82      166.76      9.36 o 
  -1   1  24      131.81      115.46      7.89 o 
   1   1  24      102.07      125.45      8.72 o 
   3   1  24        1.32        8.22      4.93 o 
   5   1  24        6.75        7.63      4.93 o 
   7   1  24        8.39        4.70      4.93 o 
   9   1  24       90.15       98.65      7.26 o 
  11   1  24       16.63       12.33      5.81 o 
  13   1  24        0.24        1.03      5.81 o 
  15   1  24       11.39        6.16      5.81 o 
  17   1  24        2.64       -8.22      8.22 o 
 -42   2  24        0.49        8.22      8.22 o 
 -40   2  24       12.70       25.11      6.42 o 
 -38   2  24        2.81        3.08      5.81 o 
 -36   2  24       10.43        3.23      6.16 o 
 -34   2  24        1.93        4.11      8.22 o 
 -32   2  24       25.14       24.65      8.22 o 
 -30   2  24        6.46        1.03      5.81 o 
 -28   2  24       65.88       76.23      7.26 o 
 -26   2  24        0.06        2.05      5.81 o 
 -24   2  24        2.80        1.03      7.19 o 
 -22   2  24       67.56       53.73      7.26 o 
 -20   2  24       16.31        7.19      5.81 o 
 -18   2  24       15.20        9.24      5.81 o 
 -16   2  24       77.55      101.04      8.72 o 
 -14   2  24       52.94       46.19      5.06 o 
 -12   2  24      806.85      784.09     16.19 o 
 -10   2  24       54.16       48.44      5.06 o 
  -8   2  24       61.04       63.48      5.44 o 
  -6   2  24      381.68      400.02     20.55 o 
  -4   2  24      136.53      137.65      8.36 o 
  -2   2  24      128.01      134.63      8.36 o 
   0   2  24      158.13      145.20      8.72 o 
   2   2  24        7.03        4.11      6.16 o 
   4   2  24       52.32       59.58      6.42 o 
   6   2  24       51.63       47.79      6.42 o 
   8   2  24      159.41      143.93      8.72 o 
  10   2  24       13.40       15.41      5.81 o 
  12   2  24       57.58       47.06     11.30 o 
  14   2  24       11.17       11.30      5.81 o 
 -37   3  24        9.53       10.27     10.27 o 
 -35   3  24       28.34       28.18      7.26 o 
 -33   3  24        0.22       -5.81      5.81 o 
 -31   3  24        5.75        7.53      6.42 o 
 -29   3  24        1.05       -6.16      6.16 o 
 -27   3  24       18.90       18.49      7.26 o 
 -25   3  24       12.86       18.26      6.42 o 
 -23   3  24       45.24       51.36      7.26 o 
 -21   3  24       83.24       95.54      8.72 o 
 -19   3  24        3.97        3.88     11.30 o 
 -17   3  24       22.69       20.17     18.49 o 
 -15   3  24      116.63      115.58     13.35 o 
 -13   3  24       21.37       28.44      6.42 o 
 -11   3  24       58.25       65.49     10.27 o 
  -9   3  24        5.03        6.32      5.44 o 
  -7   3  24       31.41       51.36      6.42 o 
  -5   3  24       15.55       27.09      6.42 o 
  -3   3  24      137.40      131.83      6.92 o 
  -1   3  24        6.89        8.22      4.23 o 
   1   3  24       56.32       61.00      5.44 o 
   3   3  24       29.31       26.06      4.74 o 
   5   3  24       16.96        6.75      6.16 o 
   7   3  24        1.76        0.00      4.74 o 
   9   3  24       12.82        6.02      5.29 o 
  11   3  24        4.06       10.27     10.27 o 
 -34   4  24        2.90       -2.05     10.27 o 
 -32   4  24        0.92       -7.19      7.26 o 
 -30   4  24        9.63       14.38      7.26 o 
 -28   4  24        0.01        5.14      7.26 o 
 -26   4  24        0.01        3.08      7.26 o 
 -24   4  24        0.47       -4.11      8.22 o 
 -22   4  24        9.65        2.05      7.26 o 
 -20   4  24       63.28       65.80      8.72 o 
 -18   4  24        4.54        3.08      5.81 o 
 -16   4  24        9.62        8.90      6.42 o 
 -14   4  24        3.08       -1.03      7.26 o 
 -12   4  24       66.07       60.01      9.24 o 
 -10   4  24       49.33       56.66      8.72 o 
  -8   4  24       33.25       27.98      5.69 o 
  -6   4  24       51.54       58.13      7.89 o 
  -4   4  24       57.43       40.42      5.26 o 
  -2   4  24        1.58        2.05      5.06 o 
   0   4  24        6.55        8.22      4.74 o 
   2   4  24        1.33       -5.06      5.06 o 
   4   4  24        1.85        5.72      5.06 o 
   6   4  24        0.57       -5.06      5.06 o 
 -21   5  24        1.17       -1.68      7.89 o 
 -19   5  24        0.02       -7.89      7.89 o 
 -17   5  24       19.92        7.19     13.35 o 
 -15   5  24        2.86        5.14      9.24 o 
 -13   5  24       48.63       65.49      9.36 o 
 -11   5  24        0.69        0.19      7.89 o 
  -9   5  24        1.47       -4.11      7.26 o 
  -7   5  24        0.03       -7.26      7.26 o 
  -5   5  24       13.76      -10.27     10.27 o 
  -3   5  24        0.45        1.23      9.24 o 
 -43   1  25        0.37        9.24      5.81 o 
 -41   1  25       33.58       56.26     12.33 o 
 -39   1  25        2.20        1.03      5.81 o 
 -37   1  25        0.21       -5.14      5.81 o 
 -35   1  25        0.01       -1.17      8.22 o 
 -33   1  25       24.01       18.49      5.81 o 
 -31   1  25        3.13       10.27      4.93 o 
 -29   1  25        0.45       -2.05      6.16 o 
 -27   1  25        0.07        0.41      4.23 o 
 -25   1  25       29.25       40.01      6.16 o 
 -23   1  25       20.85       15.41      5.81 o 
 -21   1  25      281.89      241.46     10.17 o 
 -19   1  25       68.77       58.34      6.42 o 
 -17   1  25       52.44       49.62      4.74 o 
 -15   1  25       41.59       38.80      6.72 o 
 -13   1  25        0.20       -4.23      4.23 o 
 -11   1  25       29.32       32.56     10.10 o 
  -9   1  25       21.30       19.38      6.09 o 
  -7   1  25      139.69      140.73      8.47 o 
  -5   1  25      290.20      296.11     18.35 o 
  -3   1  25        9.51        7.34      8.22 o 
  -1   1  25      661.95      752.51     19.58 o 
   1   1  25      283.69      291.78     17.46 o 
   3   1  25        3.79        9.24      7.19 o 
   5   1  25       26.00       23.51      8.22 o 
   7   1  25       26.71       28.91      5.81 o 
   9   1  25        4.26        7.19      5.81 o 
  11   1  25       20.16       17.46      5.81 o 
  13   1  25        1.40        1.03      5.81 o 
  15   1  25       13.99       12.33      8.22 o 
 -42   2  25        0.00       -6.16      8.22 o 
 -40   2  25        0.56        4.11      5.81 o 
 -38   2  25       42.85       43.14     10.27 o 
 -36   2  25        2.91        4.11      8.22 o 
 -34   2  25        0.01        4.11      8.22 o 
 -32   2  25       37.06       36.98     10.27 o 
 -30   2  25        0.22        0.00      8.22 o 
 -28   2  25       30.10       41.50      7.26 o 
 -26   2  25       17.71       21.57      5.81 o 
 -24   2  25        1.85       -9.24      9.24 o 
 -22   2  25        8.25       -1.03     15.41 o 
 -20   2  25      229.57      231.18     12.33 o 
 -18   2  25      128.67      109.92      8.72 o 
 -16   2  25      336.70      331.71     20.55 o 
 -14   2  25       27.03       25.48      5.44 o 
 -12   2  25        4.41        1.37      4.74 o 
 -10   2  25       19.17       17.31      5.06 o 
  -8   2  25      560.76      546.84     12.62 o 
  -6   2  25       11.55        6.16      5.81 o 
  -4   2  25        5.46        6.16      6.16 o 
  -2   2  25       25.25       41.63      6.42 o 
   0   2  25       11.31       11.30      5.81 o 
   2   2  25       20.96       17.58      8.22 o 
   4   2  25        5.49        8.22      4.93 o 
   6   2  25        0.03        5.14      7.19 o 
   8   2  25        0.64       -1.76      5.14 o 
  10   2  25       15.18       15.75      6.42 o 
  12   2  25        0.18        2.05      6.16 o 
 -37   3  25        3.79        4.11     10.27 o 
 -35   3  25        0.27       -1.03      7.26 o 
 -33   3  25        5.68       -1.03     13.35 o 
 -31   3  25       76.64      101.70      8.72 o 
 -29   3  25        0.27       -2.51     13.35 o 
 -27   3  25      139.18      166.64     10.17 o 
 -25   3  25       13.24       13.35      7.26 o 
 -23   3  25        4.11       -5.81      5.81 o 
 -21   3  25        3.82       -5.81      5.81 o 
 -19   3  25       65.64       54.76     11.30 o 
 -17   3  25        3.15       -2.28      6.42 o 
 -15   3  25      136.39      153.51     14.38 o 
 -13   3  25      328.18      331.12     13.08 o 
 -11   3  25      120.14      114.47      8.72 o 
  -9   3  25      123.49      110.25      8.36 o 
  -7   3  25        0.38       -4.44      4.44 o 
  -5   3  25       28.83       22.60      6.42 o 
  -3   3  25       36.36       34.15      6.42 o 
  -1   3  25        0.23       -1.37      4.74 o 
   1   3  25       11.77       17.46      5.06 o 
   3   3  25        0.02        2.05      4.74 o 
   5   3  25        4.41        6.90      5.06 o 
   7   3  25        0.13        2.05      4.74 o 
   9   3  25        0.28        6.16      5.06 o 
 -32   4  25       16.37        1.03      7.26 o 
 -30   4  25        3.39        7.19      7.26 o 
 -28   4  25       12.47        9.24      7.26 o 
 -26   4  25        0.16       -3.42     12.33 o 
 -24   4  25       64.67       76.51      8.72 o 
 -22   4  25       17.65       22.60      8.22 o 
 -20   4  25        7.21        5.14      7.26 o 
 -18   4  25       27.33       21.57      7.26 o 
 -16   4  25        2.74       -1.60     13.35 o 
 -14   4  25        1.26       -2.97      6.42 o 
 -12   4  25        5.59       -3.08      7.26 o 
 -10   4  25       30.59       24.28      7.89 o 
  -8   4  25        1.94       16.43     12.33 o 
  -6   4  25        1.68       11.41      6.42 o 
  -4   4  25       18.01       26.59      5.26 o 
  -2   4  25       16.02       14.38      5.06 o 
   0   4  25        0.92       -0.73      5.06 o 
   2   4  25        0.62        0.59      5.06 o 
   4   4  25        2.52        6.46      5.06 o 
 -15   5  25        1.98        2.05     14.38 o 
 -13   5  25       14.27       16.43     12.33 o 
 -11   5  25        0.31      -10.27     10.27 o 
  -9   5  25        0.85       12.33     12.33 o 
 -44   0  26        2.13       26.71     10.27 o 
 -42   0  26       26.25       41.09     10.27 o 
 -40   0  26        6.78       22.60      8.22 o 
 -38   0  26        9.99        8.22      8.22 o 
 -36   0  26       11.65       18.49      8.22 o 
 -34   0  26      145.93      166.41     12.33 o 
 -32   0  26        7.27       24.65      8.22 o 
 -30   0  26      252.00      217.78     12.33 o 
 -28   0  26        4.90       10.27      6.16 o 
 -26   0  26      126.83       96.56     10.27 o 
 -24   0  26        0.02       -6.16      6.16 o 
 -22   0  26     1040.90      778.09     18.90 o 
 -20   0  26      147.08      118.36      7.26 o 
 -18   0  26       86.71       45.20      8.22 o 
 -16   0  26       16.52       -1.17      4.93 o 
 -14   0  26       37.63       47.25      8.22 o 
 -12   0  26      106.45       96.56     10.27 o 
 -10   0  26     2216.95     2079.59     61.71 o 
  -8   0  26        5.25        6.16      8.22 o 
  -6   0  26       26.45       -4.11      8.22 o 
  -4   0  26       19.73       20.54      8.22 o 
  -2   0  26     1969.86     1739.82     53.47 o 
   0   0  26      107.47      117.10     12.33 o 
   2   0  26        0.90       10.27      8.22 o 
   4   0  26        9.99        8.22      8.22 o 
   6   0  26       16.00       30.81      8.22 o 
   8   0  26        8.80        4.11      8.22 o 
  10   0  26       53.55       73.96     10.27 o 
  12   0  26        0.06        4.11     10.27 o 
  14   0  26        4.32       -6.16      8.22 o 
 -43   1  26        5.57       -4.11      8.22 o 
 -41   1  26       25.12       40.09      7.26 o 
 -39   1  26       17.92       30.11      7.26 o 
 -37   1  26        0.04        0.59     10.27 o 
 -35   1  26        0.45       -2.05      6.16 o 
 -33   1  26        9.84       11.15      8.22 o 
 -31   1  26        0.75       -2.93      4.93 o 
 -29   1  26        0.26       -3.23      4.93 o 
 -27   1  26       17.92       29.82      5.81 o 
 -25   1  26        0.48       -3.08      5.81 o 
 -23   1  26       72.49       61.43      6.42 o 
 -21   1  26       29.85       31.88      5.81 o 
 -19   1  26      136.16      103.95      7.89 o 
 -17   1  26       10.88        6.57      4.75 o 
 -15   1  26       48.51       47.44      6.34 o 
 -13   1  26       15.73       15.06      4.74 o 
 -11   1  26      379.78      339.86      9.88 o 
  -9   1  26      205.95      203.96      7.84 o 
  -7   1  26      633.23      656.30     14.24 o 
  -5   1  26       66.69       65.68      5.93 o 
  -3   1  26       56.56       53.73      7.26 o 
  -1   1  26      276.60      290.22     12.33 o 
   1   1  26     1252.07     1190.31     27.62 o 
   3   1  26       84.38       83.22      7.26 o 
   5   1  26       68.97       78.12      7.26 o 
   7   1  26        3.49       -2.05      5.81 o 
   9   1  26       47.06       40.76      8.22 o 
  11   1  26       13.80       18.82      8.22 o 
  13   1  26       85.07      102.72     12.33 o 
 -40   2  26        2.10       14.38     10.27 o 
 -38   2  26        0.02       -8.22      8.22 o 
 -36   2  26        4.25        2.05      8.22 o 
 -34   2  26       21.19       24.65     10.27 o 
 -32   2  26        0.04        8.22      8.22 o 
 -30   2  26        9.10        6.16      5.81 o 
 -28   2  26        1.60        2.05      5.81 o 
 -26   2  26        4.12        0.00      6.16 o 
 -24   2  26        0.60       -2.05      5.81 o 
 -22   2  26       19.60       17.46      5.81 o 
 -20   2  26       39.49       32.54      6.42 o 
 -18   2  26       42.28       39.03      7.26 o 
 -16   2  26       48.64       51.36      7.26 o 
 -14   2  26      274.63      235.82      8.46 o 
 -12   2  26       39.89       36.90      5.44 o 
 -10   2  26       95.08       92.55      7.24 o 
  -8   2  26       15.99       20.86      5.06 o 
  -6   2  26       57.03       65.50      5.69 o 
  -4   2  26        2.64       -4.93      4.93 o 
  -2   2  26        7.07       -0.29      5.14 o 
   0   2  26        5.38        4.11      5.81 o 
   2   2  26       56.11       61.63     10.27 o 
   4   2  26       88.45      108.17     14.38 o 
   6   2  26      128.23      118.21      8.72 o 
   8   2  26       12.58       17.46      5.81 o 
  10   2  26       25.47       30.11      7.26 o 
  12   2  26        6.69        2.05      8.22 o 
 -35   3  26        9.13       14.38      7.26 o 
 -33   3  26        1.56        4.34      6.42 o 
 -31   3  26       76.66      110.69      9.24 o 
 -29   3  26       41.47       52.07      7.89 o 
 -27   3  26        8.48        8.22      7.26 o 
 -25   3  26       36.62       37.15      7.26 o 
 -23   3  26        1.28       -6.16      9.24 o 
 -21   3  26       15.94       16.43      7.26 o 
 -19   3  26        6.04       13.35     11.30 o 
 -17   3  26      252.53      279.48     13.08 o 
 -15   3  26        0.10        3.20      6.42 o 
 -13   3  26        0.02       -4.11      7.26 o 
 -11   3  26        5.78        9.36      6.42 o 
  -9   3  26       13.05       14.38      4.74 o 
  -7   3  26        5.71        5.28      5.06 o 
  -5   3  26        2.97        5.02     10.27 o 
  -3   3  26        1.43        2.05      5.81 o 
  -1   3  26       13.12        4.11     12.33 o 
   1   3  26        0.45       -1.14      6.42 o 
   3   3  26        0.05        4.26      5.06 o 
   5   3  26        0.02       -5.06      5.06 o 
   7   3  26       12.95       14.22      5.44 o 
 -32   4  26        0.33        2.05     10.27 o 
 -30   4  26       20.49        9.24      8.72 o 
 -28   4  26       32.19       57.81      8.72 o 
 -26   4  26        0.48        8.22      7.26 o 
 -24   4  26       17.42       23.90      7.89 o 
 -22   4  26       31.43       35.95     10.27 o 
 -20   4  26        1.40        8.22      7.26 o 
 -18   4  26        3.33        0.91      6.42 o 
 -16   4  26        0.41        4.11      8.22 o 
 -14   4  26       40.59       42.91      7.89 o 
 -12   4  26       26.73       33.46     18.49 o 
 -10   4  26        0.80        3.08      7.26 o 
  -8   4  26        1.56       -7.26      7.26 o 
  -6   4  26       15.22       10.08      7.89 o 
  -4   4  26       32.45       40.82      6.26 o 
  -2   4  26       12.64       11.06      7.93 o 
   0   4  26        4.98       -2.64      5.06 o 
   2   4  26        0.58        2.20      5.06 o 
 -43   1  27        3.68       -2.05      8.22 o 
 -41   1  27        0.02        7.19      9.24 o 
 -39   1  27       27.76       45.75      7.19 o 
 -37   1  27        7.79       18.49      5.81 o 
 -35   1  27        7.90       12.33      5.81 o 
 -33   1  27        3.31        3.08      5.81 o 
 -31   1  27      116.28      109.22      7.89 o 
 -29   1  27       56.76       51.36      8.22 o 
 -27   1  27        3.20       -5.14      5.81 o 
 -25   1  27       27.25       30.11      5.81 o 
 -23   1  27      233.68      226.02     10.17 o 
 -21   1  27        0.26       -2.05      5.81 o 
 -19   1  27       17.59       19.80      7.19 o 
 -17   1  27       35.62       29.15      4.74 o 
 -15   1  27       63.99       73.17      5.44 o 
 -13   1  27      152.76      143.99      7.12 o 
 -11   1  27        0.59       -0.68      4.74 o 
  -9   1  27       39.00       33.64      4.74 o 
  -7   1  27      528.42      472.62     16.47 o 
  -5   1  27       29.38       23.74      6.42 o 
  -3   1  27       39.02       50.92     11.30 o 
  -1   1  27        4.49        5.14      5.81 o 
   1   1  27       28.66       25.17     10.27 o 
   3   1  27        9.01       13.35      5.81 o 
   5   1  27      138.79      138.74      8.72 o 
   7   1  27        2.69        0.00     18.49 o 
   9   1  27        2.24        8.22      5.81 o 
  11   1  27       10.54       20.54     10.27 o 
 -38   2  27       23.94       51.36     10.27 o 
 -36   2  27        1.72        0.00     10.27 o 
 -34   2  27        3.89       -4.11      8.22 o 
 -32   2  27        8.48       -2.05      8.22 o 
 -30   2  27        1.79        3.08      5.81 o 
 -28   2  27        6.55        2.05      5.81 o 
 -26   2  27        0.51        3.08      5.81 o 
 -24   2  27       26.66       27.81     11.30 o 
 -22   2  27       45.67       36.64      6.42 o 
 -20   2  27       82.66       93.02      7.89 o 
 -18   2  27      109.98      111.55      8.72 o 
 -16   2  27        5.39        4.11      8.22 o 
 -14   2  27       39.72       32.74      4.74 o 
 -12   2  27      130.00      137.67      7.45 o 
 -10   2  27      322.09      326.44     10.23 o 
  -8   2  27        4.22       -2.74      4.74 o 
  -6   2  27       72.38       83.89      6.26 o 
  -4   2  27        0.32       -5.81      5.81 o 
  -2   2  27        0.00       -5.81      5.81 o 
   0   2  27       71.76       90.76     11.30 o 
   2   2  27       53.07       48.47      7.26 o 
   4   2  27       10.39       26.22      6.42 o 
   6   2  27        1.51        0.91      6.42 o 
   8   2  27       52.11       61.23      8.22 o 
  10   2  27        2.79       12.33     10.27 o 
 -35   3  27       17.64       24.65     10.27 o 
 -33   3  27       12.65       14.75      7.89 o 
 -31   3  27        0.01       -2.74      6.42 o 
 -29   3  27        8.20       -1.03      7.26 o 
 -27   3  27       10.63       18.95      6.42 o 
 -25   3  27       39.38       47.25      8.72 o 
 -23   3  27       16.17        3.20      8.22 o 
 -21   3  27       12.38        9.24      7.26 o 
 -19   3  27       40.62       52.57      8.72 o 
 -17   3  27      119.15      137.77     10.17 o 
 -15   3  27       55.90       51.96      7.89 o 
 -13   3  27       22.69       19.63      8.22 o 
 -11   3  27       15.35       10.27      7.26 o 
  -9   3  27       24.86       19.28      5.44 o 
  -7   3  27      113.43      115.46      8.14 o 
  -5   3  27       29.29       40.34      6.42 o 
  -3   3  27       13.88       18.26      6.42 o 
  -1   3  27       13.61       16.43      6.42 o 
   1   3  27        8.38        7.53      6.42 o 
   3   3  27        0.05       -4.57      6.42 o 
   5   3  27        6.98        5.71      6.42 o 
 -30   4  27       47.32       41.09     12.33 o 
 -28   4  27       19.73       25.59      7.89 o 
 -26   4  27       22.18       19.42     12.33 o 
 -24   4  27       46.96       81.32      9.36 o 
 -22   4  27        0.21       -5.71      6.42 o 
 -20   4  27        0.23        1.03      7.26 o 
 -18   4  27        4.07        1.03      7.26 o 
 -16   4  27       12.76        6.16      7.89 o 
 -14   4  27        3.23       -6.16      7.26 o 
 -12   4  27        0.29        2.24      7.89 o 
 -10   4  27        2.55        3.08      7.26 o 
  -8   4  27       13.00       15.41      8.72 o 
  -6   4  27       24.95       26.71      8.72 o 
  -4   4  27        0.79       -3.20      6.42 o 
  -2   4  27        0.08       -1.32      5.06 o 
   0   4  27        0.65       -3.42      6.42 o 
 -42   0  28        1.28       -4.11      8.22 o 
 -40   0  28        7.07        8.22      8.22 o 
 -38   0  28       13.71       20.54      8.22 o 
 -36   0  28       36.07       41.09      8.22 o 
 -34   0  28       10.30       22.60      8.22 o 
 -32   0  28       59.50       71.90     10.27 o 
 -30   0  28        2.03        6.16      8.22 o 
 -28   0  28       32.25       28.76      8.22 o 
 -26   0  28       11.46       -6.16      6.16 o 
 -24   0  28      256.39      267.10     14.38 o 
 -22   0  28        3.10        9.39      6.16 o 
 -20   0  28      375.51      330.81     16.44 o 
 -18   0  28        1.91        0.00      8.22 o 
 -16   0  28        3.86        6.16      8.22 o 
 -14   0  28       16.85       14.38      8.22 o 
 -12   0  28      106.71       94.50     10.27 o 
 -10   0  28        5.00       -6.16      8.22 o 
  -8   0  28      112.49       71.90     10.27 o 
  -6   0  28        0.94       -6.16      6.16 o 
  -4   0  28      599.01      513.74     20.55 o 
  -2   0  28        6.21        2.05      8.22 o 
   0   0  28      601.64      565.10     22.60 o 
   2   0  28       28.83       41.09     10.27 o 
   4   0  28      391.75      304.09     16.44 o 
   6   0  28       70.78       67.79     12.33 o 
   8   0  28        1.75        4.11      8.22 o 
 -41   1  28       11.38       13.01     12.33 o 
 -39   1  28        0.02        7.19      7.19 o 
 -37   1  28        0.16        0.00      8.22 o 
 -35   1  28        8.04       14.38      5.81 o 
 -33   1  28       13.11        6.16      8.22 o 
 -31   1  28       22.65       14.38      8.22 o 
 -29   1  28       24.87       22.60      8.22 o 
 -27   1  28        0.59        4.11      5.81 o 
 -25   1  28       65.13       70.98      6.42 o 
 -23   1  28       10.79        3.23     13.35 o 
 -21   1  28        6.81        4.11      5.81 o 
 -19   1  28       29.56       29.82      5.81 o 
 -17   1  28      145.68      129.45      7.12 o 
 -15   1  28        0.68       -1.64      4.23 o 
 -13   1  28       11.37       17.80      4.74 o 
 -11   1  28        7.19        3.42      4.74 o 
  -9   1  28       56.34       37.52      5.06 o 
  -7   1  28       82.92       92.08      7.89 o 
  -5   1  28      117.31      120.19      8.72 o 
  -3   1  28        0.15        2.05      5.81 o 
  -1   1  28      123.01      118.57      8.72 o 
   1   1  28       31.18       15.29      6.42 o 
   3   1  28       21.54       10.96      6.42 o 
   5   1  28        6.16        5.25      8.22 o 
   7   1  28       28.63       31.07      7.26 o 
   9   1  28        6.87        4.11     10.27 o 
 -38   2  28       15.20       28.76     10.27 o 
 -36   2  28       19.50       28.76     10.27 o 
 -34   2  28        5.43       10.27     10.27 o 
 -32   2  28       29.55       41.09     10.27 o 
 -30   2  28        6.34        6.16      5.81 o 
 -28   2  28       63.13       56.15      7.26 o 
 -26   2  28       13.01        9.24      7.19 o 
 -24   2  28        7.46        8.22      5.81 o 
 -22   2  28       12.75       17.35      6.42 o 
 -20   2  28        7.64        3.20      8.22 o 
 -18   2  28        1.22       -3.08      5.81 o 
 -16   2  28        9.84       -1.03      5.81 o 
 -14   2  28        0.32        1.37      4.74 o 
 -12   2  28      112.68      150.85     29.74 o 
 -10   2  28       14.59       18.49      5.44 o 
  -8   2  28        0.64        0.29      5.06 o 
  -6   2  28       10.33       11.64      4.74 o 
  -4   2  28        9.24        1.03      5.81 o 
  -2   2  28        8.66        4.57      6.42 o 
   0   2  28       39.60       27.09      6.42 o 
   2   2  28       15.60       20.54      9.24 o 
   4   2  28       59.99       61.29      7.89 o 
   6   2  28        0.05       -1.14      6.42 o 
   8   2  28        8.94       22.60     10.27 o 
 -33   3  28       10.51        3.08      7.26 o 
 -31   3  28        0.82        3.08      9.24 o 
 -29   3  28        0.71       12.33      7.26 o 
 -27   3  28        0.02        5.14      7.26 o 
 -25   3  28        0.55       -6.42      6.42 o 
 -23   3  28       28.08       11.30      7.26 o 
 -21   3  28       27.62       24.84      9.24 o 
 -19   3  28        6.68        5.25      8.22 o 
 -17   3  28       12.48       25.68      7.26 o 
 -15   3  28        0.62        3.08      7.19 o 
 -13   3  28        0.17       -6.16      7.26 o 
 -11   3  28        0.64       -5.93     11.30 o 
  -9   3  28        6.23        3.16      5.44 o 
  -7   3  28        6.06        4.90      5.44 o 
  -5   3  28        0.52       -0.68      4.74 o 
  -3   3  28       24.84       40.51     14.38 o 
  -1   3  28        6.02       12.78      6.42 o 
   1   3  28        1.05       -9.24      9.24 o 
   3   3  28        1.82        0.00      9.24 o 
 -28   4  28        0.02       -6.16     10.27 o 
 -26   4  28        1.24       11.21      7.89 o 
 -24   4  28       15.08       20.54      8.72 o 
 -22   4  28       41.24       44.48      8.72 o 
 -20   4  28        3.54        0.00      7.26 o 
 -18   4  28        8.92       -0.37      7.89 o 
 -16   4  28        8.65        6.16     10.27 o 
 -14   4  28        7.77        1.12      7.89 o 
 -12   4  28        1.96       -1.31      8.22 o 
 -10   4  28        6.33        4.67      7.89 o 
  -8   4  28        8.58       -7.10      7.89 o 
  -6   4  28        8.12       19.52     13.35 o 
  -4   4  28        0.05       -6.16      8.22 o 
 -41   1  29        5.56        6.16      6.42 o 
 -39   1  29        2.32       15.41      7.26 o 
 -37   1  29        2.03       -8.22      8.22 o 
 -35   1  29        7.46        0.00      8.22 o 
 -33   1  29       84.20      117.10     12.33 o 
 -31   1  29        8.02       20.54      8.22 o 
 -29   1  29       12.91        8.22      8.22 o 
 -27   1  29       19.23       24.65      8.22 o 
 -25   1  29        0.02        0.00      5.81 o 
 -23   1  29        2.78        8.22     12.33 o 
 -21   1  29       78.44       87.61      7.26 o 
 -19   1  29       36.13       24.73      5.81 o 
 -17   1  29       72.44       59.51      5.44 o 
 -15   1  29        0.00       -2.05      4.74 o 
 -13   1  29       14.47       22.57      5.06 o 
 -11   1  29        0.00        0.00      5.81 o 
  -9   1  29       30.25       27.09      6.42 o 
  -7   1  29        2.44        5.14      7.19 o 
  -5   1  29       78.26       85.92      7.89 o 
  -3   1  29        0.83       -4.11      8.22 o 
  -1   1  29        6.34       -2.05      5.81 o 
   1   1  29        0.04       -4.93      4.93 o 
   3   1  29      196.79      198.13     10.82 o 
   5   1  29        4.32       -1.60      6.42 o 
   7   1  29        3.87        6.16     10.27 o 
 -38   2  29        2.91        2.05     10.27 o 
 -36   2  29        0.38       -8.22      8.22 o 
 -34   2  29       24.21       28.76     10.27 o 
 -32   2  29        0.01        2.05     10.27 o 
 -30   2  29        8.33        7.19      7.26 o 
 -28   2  29       17.39       18.95      6.42 o 
 -26   2  29        0.06        2.05      5.81 o 
 -24   2  29        0.03        0.00      6.16 o 
 -22   2  29       78.72       76.23      8.72 o 
 -20   2  29       11.14        5.71     13.35 o 
 -18   2  29       79.83       81.79      8.72 o 
 -16   2  29       46.18       48.82      7.26 o 
 -14   2  29      152.75      128.20      7.45 o 
 -12   2  29        7.13        7.11      5.44 o 
 -10   2  29      145.57      141.41      7.45 o 
  -8   2  29        0.49       -1.32      5.06 o 
  -6   2  29        9.02        0.16      5.44 o 
  -4   2  29        4.61        5.25      4.44 o 
  -2   2  29       65.37       69.52     15.41 o 
   0   2  29        6.97       13.01     12.33 o 
   2   2  29       41.50       53.41      7.89 o 
   4   2  29        0.63       -5.81      5.81 o 
 -33   3  29        6.69        7.19      7.26 o 
 -31   3  29       30.44       49.30      8.72 o 
 -29   3  29       66.65      102.76     10.17 o 
 -27   3  29       34.76       36.03      8.72 o 
 -25   3  29       13.83        7.19      7.26 o 
 -23   3  29        0.36        5.14      9.24 o 
 -21   3  29        6.83       -7.19     17.46 o 
 -19   3  29       27.72       42.26      8.72 o 
 -17   3  29       22.43       21.57      7.26 o 
 -15   3  29       10.65       10.96      6.42 o 
 -13   3  29       15.31        3.08     15.41 o 
 -11   3  29        2.29       -2.74      6.42 o 
  -9   3  29       86.55       88.43      6.65 o 
  -7   3  29        0.00       -5.37      6.97 o 
  -5   3  29        6.61        4.74      5.44 o 
  -3   3  29        6.64       -5.25      6.42 o 
  -1   3  29        3.44        5.71     13.35 o 
   1   3  29        5.98        4.79      6.42 o 
 -24   4  29       20.86       22.60     12.33 o 
 -22   4  29        0.08        2.24      9.24 o 
 -20   4  29       11.43       -6.16      8.72 o 
 -18   4  29        1.70       -1.03      8.72 o 
 -16   4  29        0.00       -1.87      9.24 o 
 -14   4  29        1.83        4.86      7.89 o 
 -12   4  29        0.00        0.75      8.22 o 
 -10   4  29       18.20       14.38     12.33 o 
 -40   0  30        6.96       30.81      8.22 o 
 -38   0  30        9.45        6.16      8.22 o 
 -36   0  30        1.91       -6.16      8.22 o 
 -34   0  30       46.90       51.36     10.27 o 
 -32   0  30        4.05       -2.05      8.22 o 
 -30   0  30        0.09        2.05      8.22 o 
 -28   0  30       30.04       45.20      8.22 o 
 -22   0  30       16.07       41.09     10.27 o 
 -20   0  30        5.52        0.00      8.22 o 
 -18   0  30        0.20       16.43      8.22 o 
 -16   0  30       42.63       41.09     10.27 o 
 -14   0  30       14.08        6.16      8.22 o 
 -12   0  30       10.27       12.33      8.22 o 
 -10   0  30       25.55       24.65      8.22 o 
  -8   0  30        0.44       -6.16      8.22 o 
  -6   0  30       14.97       10.27      8.22 o 
  -4   0  30       20.59       12.33      8.22 o 
  -2   0  30        2.67        4.11      8.22 o 
   0   0  30        7.07       14.38     10.27 o 
   2   0  30       32.08       20.54     10.27 o 
   4   0  30       24.85       16.43     10.27 o 
 -39   1  30        0.27       -6.16      8.22 o 
 -37   1  30       12.03       16.43      8.22 o 
 -35   1  30        2.02       20.54     10.27 o 
 -33   1  30       29.78       24.65     10.27 o 
 -31   1  30        2.44        0.00      8.22 o 
 -29   1  30        0.07       -8.22      8.22 o 
 -27   1  30        1.59        0.00      8.22 o 
 -25   1  30       11.84       13.35      5.81 o 
 -23   1  30       10.79        7.19      5.81 o 
 -21   1  30       27.15       14.38      6.16 o 
 -19   1  30       15.97        6.16     12.33 o 
 -17   1  30        0.08       -2.05      4.74 o 
 -15   1  30       28.02       31.50     10.81 o 
 -13   1  30       20.11       24.15     10.27 o 
 -11   1  30       91.24      116.15      8.72 o 
  -9   1  30       48.02       52.10      7.26 o 
  -7   1  30        3.02       -1.03      7.19 o 
  -5   1  30        2.81        3.08      5.81 o 
  -3   1  30        3.26       -2.05      8.22 o 
  -1   1  30        0.84       -4.11      5.81 o 
   1   1  30        2.91        5.71      6.42 o 
   3   1  30        7.95       13.92      6.42 o 
 -36   2  30        6.40       12.33     10.27 o 
 -34   2  30       39.18       61.63     12.33 o 
 -32   2  30       21.25       16.43     10.27 o 
 -30   2  30       11.21       15.41     11.30 o 
 -28   2  30       30.85       31.07      7.26 o 
 -26   2  30        3.71        1.60      6.42 o 
 -24   2  30       16.94       12.78      6.42 o 
 -22   2  30        0.36        2.51      6.42 o 
 -20   2  30       69.09       94.68      8.72 o 
 -18   2  30       14.87       10.27      6.16 o 
 -16   2  30        1.19        7.76      6.42 o 
 -14   2  30        1.10        6.39      6.42 o 
 -12   2  30       52.57       70.93      6.65 o 
 -10   2  30        0.48        6.16      5.44 o 
  -8   2  30        0.55       -3.23      5.06 o 
  -6   2  30        7.68        9.68      5.06 o 
  -4   2  30        4.07        1.42      5.44 o 
  -2   2  30       38.10       32.87     10.27 o 
   0   2  30        1.80        7.19      5.81 o 
   2   2  30        7.96        8.45      6.42 o 
 -33   3  30       12.82       -4.11     10.27 o 
 -31   3  30       20.19       20.54      8.72 o 
 -29   3  30        3.49        3.36      8.22 o 
 -27   3  30       14.85       21.10      7.89 o 
 -25   3  30        1.42       -2.05      7.26 o 
 -23   3  30        0.39       -5.14      7.26 o 
 -21   3  30       11.37        0.00      7.26 o 
 -19   3  30        0.00        7.99      6.42 o 
 -17   3  30        3.34        5.14      7.26 o 
 -15   3  30        2.97       -6.42      6.42 o 
 -13   3  30       21.69       28.76      8.72 o 
 -11   3  30        3.11       12.33     10.27 o 
  -9   3  30        4.75       -1.42      5.44 o 
  -7   3  30       25.11       30.18      5.98 o 
  -5   3  30        2.98        1.26      5.44 o 
  -3   3  30        0.23        4.34      6.42 o 
  -1   3  30        5.28       12.33      8.22 o 
 -39   1  31       22.28       30.81     10.27 o 
 -37   1  31        0.02       -2.05     10.27 o 
 -35   1  31        2.00        2.05     10.27 o 
 -33   1  31       26.16       28.76     10.27 o 
 -31   1  31        2.60       -2.05      8.22 o 
 -29   1  31        0.35       -8.22      8.22 o 
 -27   1  31        0.10       -4.11      8.22 o 
 -25   1  31       15.42       25.56      6.42 o 
 -23   1  31       32.10       25.68      7.26 o 
 -21   1  31       24.40       33.93      7.26 o 
 -19   1  31       93.30       90.78      7.89 o 
 -17   1  31       23.26       27.39      6.42 o 
 -15   1  31        5.92        3.08      5.81 o 
 -13   1  31        1.73        2.05      5.81 o 
 -11   1  31       39.50       32.87      6.42 o 
  -9   1  31       32.01       40.09      7.26 o 
  -7   1  31       18.55       21.57      7.26 o 
  -5   1  31        0.10        3.08      7.19 o 
  -3   1  31        4.64        5.25      8.22 o 
  -1   1  31        0.65        1.03      5.81 o 
   1   1  31       52.98       43.82      7.89 o 
 -36   2  31        0.07      -10.27     10.27 o 
 -34   2  31        1.93       -8.22     10.27 o 
 -32   2  31       51.45       59.58     12.33 o 
 -30   2  31        0.04       -7.19      7.19 o 
 -28   2  31        0.21        9.24     13.35 o 
 -26   2  31       32.98       38.77      7.89 o 
 -24   2  31       57.71       71.25      8.72 o 
 -22   2  31        2.74       -4.34      6.42 o 
 -20   2  31       18.17       28.76     14.38 o 
 -18   2  31        3.09        2.74     12.33 o 
 -16   2  31        2.99        1.03      5.81 o 
 -14   2  31        5.18        0.46      6.42 o 
 -12   2  31        1.91       -4.74      4.74 o 
 -10   2  31        3.20        5.72      5.06 o 
  -8   2  31        6.58        7.11      6.07 o 
  -6   2  31       19.05       24.49      5.44 o 
  -4   2  31        1.81        9.81      6.42 o 
  -2   2  31        0.34       -5.02      6.42 o 
   0   2  31       10.80       18.49     10.27 o 
 -31   3  31       16.50       32.87     12.33 o 
 -29   3  31       13.59       24.65      8.72 o 
 -27   3  31        0.07       -3.08      9.24 o 
 -25   3  31        1.55       -1.03      7.26 o 
 -23   3  31       54.66       79.26      9.36 o 
 -21   3  31        1.42        2.05     12.33 o 
 -19   3  31        1.19       -5.02      6.42 o 
 -17   3  31        1.02        1.03      7.26 o 
 -15   3  31       33.67       37.33     11.30 o 
 -13   3  31        4.70        7.81     12.33 o 
 -11   3  31       13.19        6.35      9.24 o 
  -9   3  31        2.76       -5.14     13.35 o 
  -7   3  31        2.39       10.55      6.84 o 
  -5   3  31       21.71       31.56      7.89 o 
 -38   0  32        8.70       12.33      8.22 o 
 -36   0  32       20.02       32.87      8.22 o 
 -34   0  32        1.09       -6.16      8.22 o 
 -22   0  32       27.32       57.52     10.27 o 
 -20   0  32       64.78       47.25     10.27 o 
 -18   0  32       29.97       24.65      8.22 o 
 -16   0  32       44.13       86.28     12.33 o 
 -14   0  32        6.03        0.00      8.22 o 
 -12   0  32      233.10      269.14     16.44 o 
 -10   0  32        6.59       28.76     10.27 o 
  -8   0  32        8.62        8.22      8.22 o 
  -6   0  32        2.64       -8.22      8.22 o 
  -4   0  32       41.06       57.52     10.27 o 
  -2   0  32       23.54       36.98     10.27 o 
   0   0  32       23.95       43.14     10.27 o 
 -37   1  32        3.67        8.22     10.27 o 
 -35   1  32        5.70        2.05     10.27 o 
 -33   1  32       22.66       26.71     10.27 o 
 -31   1  32       39.95       47.25     10.27 o 
 -29   1  32       37.66       22.60     10.27 o 
 -27   1  32        0.16       -2.05      8.22 o 
 -25   1  32       41.84       59.22      8.22 o 
 -23   1  32        3.85        5.14      5.81 o 
 -21   1  32       52.67       59.86      7.26 o 
 -19   1  32        2.04       14.38      8.22 o 
 -17   1  32        0.33        8.22      6.42 o 
 -15   1  32        0.03       -3.08      5.81 o 
 -13   1  32        4.49        2.97      6.42 o 
 -11   1  32       16.88       25.11      6.42 o 
  -9   1  32        6.09        7.76      6.42 o 
  -7   1  32        4.46        0.46      6.42 o 
  -5   1  32        7.90       -3.08      5.81 o 
  -3   1  32       12.84       17.46      7.26 o 
  -1   1  32        6.94       11.30      7.26 o 
 -34   2  32       74.09      108.88     14.38 o 
 -32   2  32       20.34       39.03     12.33 o 
 -30   2  32        6.48        6.62      6.42 o 
 -28   2  32       66.71       97.83     20.54 o 
 -26   2  32        5.92       17.46      7.26 o 
 -24   2  32        0.76        5.48      6.42 o 
 -22   2  32        1.32       -2.05      7.26 o 
 -20   2  32       38.03       40.30      7.26 o 
 -18   2  32        5.67        0.00      7.26 o 
 -16   2  32        4.74        3.08      7.26 o 
 -14   2  32        0.96        2.05     10.27 o 
 -12   2  32        7.08        5.69      5.44 o 
 -10   2  32        0.08       -0.68      5.93 o 
  -8   2  32       21.79       16.43      7.26 o 
  -6   2  32        0.62       -6.42      6.42 o 
  -4   2  32        0.88        2.51      6.42 o 
  -2   2  32        0.42       -8.22      8.22 o 
 -29   3  32        1.65       -6.16     10.27 o 
 -27   3  32       15.28       17.46      8.72 o 
 -25   3  32        0.00       -2.05      8.72 o 
 -23   3  32        0.32        8.96      7.89 o 
 -21   3  32        7.43       -6.42      6.42 o 
 -19   3  32        9.57       -2.99     10.27 o 
 -17   3  32        0.11       -6.42      6.42 o 
 -15   3  32        0.15       -2.05     10.27 o 
 -13   3  32        3.48        2.05      7.26 o 
 -11   3  32        0.32        0.00     10.27 o 
  -9   3  32       18.86        8.22     12.33 o 
 -35   1  33        0.16       -8.22      8.22 o 
 -33   1  33        0.39       -8.22      8.22 o 
 -31   1  33        2.76       -4.11      8.22 o 
 -29   1  33      115.80      158.19     14.38 o 
 -27   1  33       10.59       22.60     10.27 o 
 -25   1  33       39.50       64.12      7.89 o 
 -23   1  33        0.04       10.27     10.27 o 
 -21   1  33       72.35      108.88     12.33 o 
 -19   1  33        0.89        2.05     10.27 o 
 -17   1  33        2.41        8.67      6.42 o 
 -15   1  33        2.17        2.51      6.42 o 
 -13   1  33       60.56       78.44      7.89 o 
 -11   1  33       30.58       40.30      7.26 o 
  -9   1  33        3.37        2.05     10.27 o 
  -7   1  33        0.01       -4.79      6.42 o 
  -5   1  33       13.17       26.71      7.26 o 
  -3   1  33        1.93        2.05      8.22 o 
 -32   2  33       15.35       24.65     10.27 o 
 -30   2  33        9.55        5.60      7.89 o 
 -28   2  33        0.46       -4.11      7.26 o 
 -26   2  33       25.89       25.68      9.24 o 
 -24   2  33        6.60        1.03      7.26 o 
 -22   2  33       11.92        5.14      7.26 o 
 -20   2  33        0.48        0.91      8.22 o 
 -18   2  33        0.06        5.14     13.35 o 
 -16   2  33        1.15       -3.08      7.26 o 
 -14   2  33       36.30       56.96      8.72 o 
 -12   2  33        0.35       -5.44      5.44 o 
 -10   2  33        0.21        0.00      5.81 o 
  -8   2  33        2.96       -4.11     10.27 o 
  -6   2  33       10.64        0.00      8.22 o 
 -25   3  33       65.74       78.07     14.38 o 
 -23   3  33        2.79       -1.87      9.24 o 
 -21   3  33        4.35       -7.26      7.26 o 
 -19   3  33        0.34       -4.11     10.27 o 
 -17   3  33       33.24        2.05     12.33 o 
 -15   3  33        1.15      -10.27     10.27 o 
 -13   3  33        0.77      -10.27     10.27 o 
 -20   0  34        4.89       16.43     10.27 o 
 -18   0  34        1.61      -10.27     10.27 o 
 -16   0  34        3.04       12.33     10.27 o 
 -14   0  34       15.24       26.71     10.27 o 
 -12   0  34        4.24        6.16     10.27 o 
 -10   0  34        0.90       12.33     10.27 o 
  -8   0  34        3.94       16.43     10.27 o 
  -6   0  34       11.81       26.71     10.27 o 
 -33   1  34        5.40        0.00     10.27 o 
 -31   1  34       24.00       41.09     10.27 o 
 -29   1  34        2.78       -2.05      8.22 o 
 -27   1  34       42.76       67.79     10.27 o 
 -25   1  34       53.90       71.90     12.33 o 
 -23   1  34        3.02       18.49     12.33 o 
 -21   1  34        5.05        0.00     10.27 o 
 -19   1  34       62.86      104.77     12.33 o 
 -17   1  34       21.20       22.60      7.26 o 
 -15   1  34       22.70       41.47      7.89 o 
 -13   1  34        8.36       13.35      7.26 o 
 -11   1  34       10.19       16.43      7.26 o 
  -9   1  34        0.43        2.97     10.27 o 
  -7   1  34       12.19       26.90      7.26 o 
 -30   2  34       30.96       28.76     12.33 o 
 -28   2  34        0.39       -4.11      7.26 o 
 -26   2  34        0.16       -1.03      7.26 o 
 -24   2  34        0.53       -7.19     11.30 o 
 -22   2  34        0.31        4.30      7.89 o 
 -20   2  34       11.26       13.35      7.26 o 
 -18   2  34       16.69       14.38      7.26 o 
 -16   2  34        0.29       -6.42      6.42 o 
 -14   2  34        5.67       41.09     12.33 o 
 -12   2  34        5.22       14.38     10.27 o 
 -10   2  34       16.23       32.87     10.27 o 
  -8   2  34        0.28       -4.11     10.27 o 
 -31   1  35        0.20      -10.27     10.27 o 
 -25   1  35        1.52        8.22     10.27 o 
 -23   1  35       21.92       28.76     12.33 o 
 -21   1  35        4.90       12.33     10.27 o 
 -19   1  35        0.90       10.27     10.27 o 
 -17   1  35        4.82        2.51     14.38 o 
 -15   1  35        3.12       15.41      7.26 o 
 -13   1  35        0.11       -0.23      6.42 o 
 -11   1  35        3.43        9.24     11.30 o 
  -9   1  35        0.11        2.05      8.22 o 
 -26   2  35       15.79       20.45     17.46 o 
 -24   2  35        6.34       -7.26      7.26 o 
 -22   2  35       95.98      119.30     10.17 o 
 -20   2  35       14.42       12.70      7.89 o 
 -18   2  35        0.00       -8.22      8.22 o 
 -20   0  36       12.60       10.27     10.27 o 
 -18   0  36       25.27       30.81     12.33 o 
 -16   0  36      160.00      213.66     16.44 o 
 -14   0  36       18.90       39.03     12.33 o 
 -12   0  36       72.24      110.94     14.38 o 
 -25   1  36        0.86       20.54     12.33 o 
 -23   1  36        0.22       -2.05     12.33 o 
 -21   1  36        7.03       12.33     10.27 o 
 -19   1  36        7.27       26.71     10.27 o 
 -17   1  36        2.47       14.38     10.27 o 
 -15   1  36        5.25        7.19      7.26 o 
 -13   1  36       35.84       45.20     10.27 o 
                                                 
